# Supplementary material for: Disentangling direct and indirect effects of water availability, vegetation, and topography on avian diversity
Source: Sci Rep. 2018 Oct 19;8:15475. doi: 10.1038/s41598-018-33671-w (PMC6195560; doi:10.1038/s41598-018-33671-w)
Supplement: Supplementary file 2 — Dataset [file 41598_2018_33671_MOESM2_ESM.xlsx]

## Sheet: geographical squares
ID	Longitude	Latitude	Species_richness	PD_Faith	PD_MPD	PD_MNTD	PD_VPD	FD_MORPH_FRic	FD_MORPH_FEve	FD_MORPH_FDiv	FD_EOC_FRic	FD_ECO_FEve	FD_ECO_FDiv	PD_Faith_SES	PD_MPD_SES	PD_MNTD_SES	PD_VPD_SES	FD_MORPH_FRic_SES	FD_MORPH_FEve_SES	FD_MORPH_FDiv_SES	FD_ECO_FRic_SES	FD_ECO_FEve_SES	FD_ECO_FDiv_SES	Canopy_height	Moisture_index	Altitude_SD	Habitat_heterogeneity
75	142.5	-11.5	189	5758.3	151.229	39.3498	1200.48	0.000307399	0.987984	0.75341	932.532	0.751306	0.822988	1.86117	3.8556	0.654581	2.86856	-0.395065	-0.13338	0.232086	0.444396	-1.0897	1.33264	5.79414	0.919261	39.8052	0.267912
108	131.5	-12.5	198	5915.1	151.865	39.4081	1212.02	0.000494472	0.98761	0.757813	939.33	0.793183	0.814757	1.75128	4.1809	1.06769	2.81943	0.412994	-0.417415	0.407532	0.182246	2.2813	0.466676	1.60905	0.701001	21.3681	0.221315
109	132.5	-12.5	192	5801.26	152.096	39.6869	1209.1	0.000485169	0.986811	0.747576	920.714	0.790278	0.816709	1.78296	4.21104	0.929852	2.76088	0.441578	-0.73732	-0.207217	0.159433	1.8914	0.708299	1.76297	0.670407	40.691	0.176789
110	133.5	-12.5	186	5669.12	152.376	40.6043	1218.4	0.000484815	0.986739	0.746167	898.057	0.784636	0.814666	1.67971	4.19802	1.09517	2.56514	0.43258	-0.592644	-0.218995	0.123609	1.38827	0.562645	1.49529	0.640062	110.807	0.145418
111	134.5	-12.5	175	5453.23	152.198	41.6428	1258.43	0.000509619	0.986923	0.748962	900.232	0.788382	0.810259	1.67091	3.94337	1.02147	2.04365	0.563322	-0.344103	-0.0333982	0.426769	1.45384	0.172476	1.28337	0.563718	66.3803	0.15685
112	135.5	-12.5	163	5195.13	152.201	43.0297	1189.33	0.000291703	0.987378	0.757097	840.733	0.786945	0.804611	1.54197	3.73758	1.08772	2.64537	-0.263717	-0.119771	0.493195	0.199933	1.23132	-0.353369	2.00357	0.571688	41.3755	0.202824
113	136.5	-12.5	160	5071.43	151.878	42.1848	1184.24	0.000291645	0.986824	0.75347	843.146	0.781564	0.812512	1.1726	3.56039	0.567608	2.65557	-0.221188	-0.351857	0.276853	0.317551	0.72748	0.357231	1.12397	0.597883	26.9188	0.214816
119	142.5	-12.5	198	5894.39	149.811	39.2756	1263.43	0.000331055	0.987991	0.759964	915.889	0.753064	0.823535	1.6582	3.40281	1.03842	2.18994	-0.378119	-0.154858	0.765909	0.0301054	-1.00756	1.33114	5.78363	0.895981	41.9951	0.214495
151	130.5	-13.5	190	5793.47	153.153	40.2284	1165.6	0.000510041	0.987383	0.759972	921.581	0.793288	0.814145	1.91737	4.58964	1.07574	3.26626	0.492581	-0.377496	0.636924	0.232916	2.16297	0.486748	1.82631	0.677684	49.1972	0.182729
152	131.5	-13.5	191	5776.54	152.225	39.6896	1199.76	0.000510362	0.987428	0.750985	928.482	0.795349	0.809587	1.70437	4.26813	0.86704	2.89755	0.4102	-0.39356	-0.0754708	0.260734	2.42013	0.0277734	1.19285	0.627031	58.1018	0.15123
153	132.5	-13.5	190	5765.36	152.124	40.4463	1209.42	0.000513901	0.987241	0.749152	862.349	0.803381	0.812107	1.80818	4.19032	1.20642	2.75095	0.499501	-0.446965	-0.221791	-0.327354	2.94596	0.307753	0.923522	0.62464	107.641	0.144348
154	133.5	-13.5	176	5428.01	151.499	40.9377	1248.19	0.000494791	0.986832	0.747163	845.429	0.801281	0.795965	1.3749	3.72267	0.771675	2.17997	0.560524	-0.473716	-0.269638	-0.134948	2.42257	-1.2507	0.718818	0.568796	62.575	0.133631
155	134.5	-13.5	163	5066.44	150.972	40.8606	1304.57	0.000464726	0.987412	0.745397	750	0.787623	0.802397	0.773494	3.38765	0.137854	1.49906	0.599693	-0.171914	-0.357024	-0.655473	1.38572	-0.489656	0.636417	0.502345	60.2266	0.121827
156	135.5	-13.5	152	4744.5	149.364	42.2055	1265.49	0.000270711	0.988007	0.748295	699.256	0.782372	0.792544	0.145926	2.62703	0.194255	1.77236	-0.350607	0.274101	-0.0454119	-0.83881	0.801775	-1.27126	0.826193	0.498751	68.077	0.127692
163	142.5	-13.5	199	5737.04	150.133	37.088	1248.6	0.000333048	0.988041	0.757829	868.904	0.763735	0.818893	0.557688	3.52037	-0.0862314	2.37632	-0.391391	-0.160689	0.619033	-0.482815	-0.110561	0.841032	3.65205	0.77997	44.4501	0.181779
164	143.5	-13.5	222	6410.18	149.839	37.6759	1256	0.000752223	0.986227	0.746381	919.126	0.754067	0.826711	2.12722	3.83814	1.26103	2.45617	1.80699	-1.6109	-0.323632	-0.51882	-0.753903	1.58802	5.59475	0.761205	141.758	0.26928
191	126.5	-14.5	177	5405.02	148.836	39.399	1173	0.000303847	0.987221	0.768201	828.579	0.780237	0.794715	1.09648	2.60076	0.0920681	3.01943	-0.320079	-0.428015	1.21551	-0.348526	1.02319	-1.37955	1.45765	0.49401	102.925	0.196523
192	127.5	-14.5	172	5380.87	153.005	41.6869	1150.77	0.00030218	0.987408	0.773544	808.731	0.791828	0.799286	1.54922	4.09604	0.880491	3.14935	-0.373292	-0.160055	1.68771	-0.37013	1.79904	-0.925058	2.27662	0.450825	98.2864	0.16646
195	130.5	-14.5	185	5695.08	152.453	41.5148	1219.98	0.000477206	0.986566	0.751276	856.792	0.798842	0.806955	1.91967	4.23242	1.47492	2.56819	0.318289	-0.719103	0.0362334	-0.276535	2.59416	-0.238888	1.94864	0.524909	92.8422	0.172457
196	131.5	-14.5	182	5588.9	151.556	40.6469	1221.74	0.000498334	0.986674	0.748501	809.435	0.800971	0.806365	1.67291	3.84895	0.930742	2.50288	0.494957	-0.614698	-0.242915	-0.663854	2.72785	-0.250828	0.887232	0.476779	60.0612	0.143534
197	132.5	-14.5	179	5473.69	149.927	40.5152	1270.09	0.000497207	0.986192	0.746526	787.799	0.797146	0.803899	1.3043	3.21614	0.690938	1.93985	0.50343	-0.766222	-0.395246	-0.812077	2.3527	-0.478927	0.75234	0.454622	56.5783	0.132936
198	133.5	-14.5	158	4781.08	149.864	40.8194	1213.48	0.000299183	0.988032	0.755924	666.054	0.804899	0.791024	-0.335218	2.88845	-0.122756	2.37019	-0.404187	0.289634	0.25851	-1.37002	2.41253	-1.66665	0.944638	0.417863	74.0235	0.131619
199	134.5	-14.5	159	4971.94	150.208	42.436	1193.84	0.00032117	0.986844	0.757417	725.314	0.790517	0.781324	0.689038	3.07041	0.598456	2.54999	-0.165626	-0.2486	0.363735	-0.839231	1.51187	-2.53224	1.88613	0.391373	53.1764	0.142357
200	135.5	-14.5	160	4948.41	149.632	42.1187	1239.68	0.000294663	0.986692	0.752478	749.117	0.778116	0.796211	0.426206	2.85001	0.534682	2.0875	-0.290515	-0.344185	0.115408	-0.634956	0.607032	-1.11442	1.27311	0.396681	19.4626	0.161426
207	142.5	-14.5	186	5525.94	151.557	37.9649	1197.32	0.000323194	0.987741	0.756997	852.906	0.774718	0.817651	0.771406	3.90164	-0.202857	2.81537	-0.36316	-0.192678	0.35982	-0.258584	0.668179	0.912462	1.35304	0.643072	46.847	0.128548
208	143.5	-14.5	216	6169.5	150.837	35.8989	1257.78	0.000748737	0.986079	0.752979	906.359	0.769401	0.819213	1.30636	4.22845	-0.0673595	2.40129	1.65312	-1.43408	0.0646394	-0.554977	0.499799	0.988155	1.54803	0.607045	91.1744	0.147039
209	144.5	-14.5	216	6177.28	150.502	36.1537	1227.82	0.000328414	0.988893	0.760075	890.409	0.769089	0.819653	1.3764	4.02649	0.0529472	2.70015	-0.571585	0.0976477	0.46269	-0.727018	0.496932	1.11683	1.36518	0.620413	69.787	0.178544
234	125.5	-15.5	184	5536.29	149.8	39.2119	1162.14	0.000317226	0.987607	0.763715	888.113	0.784189	0.800481	1.09873	3.06128	0.337491	3.2316	-0.41524	-0.17338	0.942665	0.0744456	1.30254	-0.911281	1.02595	0.484299	151.95	0.202093
235	126.5	-15.5	180	5479.7	150.627	39.8728	1197.61	0.000320292	0.987923	0.771057	826.117	0.791133	0.795595	1.2286	3.36018	0.459755	2.82438	-0.356497	-0.0412211	1.29048	-0.456381	1.84935	-1.39008	1.60062	0.424202	56.5956	0.181694
236	127.5	-15.5	187	5529.23	152.196	38.8343	1163.69	0.000307979	0.987979	0.772016	803.56	0.790596	0.807913	0.730534	4.05192	0.273447	3.19222	-0.529362	0.00274838	1.64088	-0.890128	1.94821	-0.175668	3.40007	0.350113	118.596	0.253012
237	128.5	-15.5	194	5633.83	151.744	37.7776	1170.11	0.000308426	0.988148	0.77004	822.111	0.78761	0.805831	0.541282	4.08391	0.0375028	3.26414	-0.722676	0.0906019	1.44281	-0.859264	1.75085	-0.397235	2.3978	0.319156	83.386	0.266513
238	129.5	-15.5	198	5695.32	151.116	37.4949	1194.77	0.000308759	0.988274	0.771513	866	0.786275	0.808924	0.464684	3.89295	0.0504843	2.98428	-0.732669	0.124644	1.44249	-0.550433	1.74659	-0.0777311	2.01028	0.352339	86.3039	0.230148
239	130.5	-15.5	181	5421.75	150.325	39.655	1263.96	0.000479883	0.986809	0.753846	828.244	0.800545	0.799368	0.765808	3.29942	0.39308	2.04417	0.304172	-0.449161	0.104713	-0.496279	2.67078	-0.936824	2.01897	0.353422	92.3229	0.19314
240	131.5	-15.5	168	5239.33	150.663	42.4365	1238.71	0.000477584	0.986043	0.751839	801.184	0.807379	0.79277	1.21614	3.25071	1.06723	2.22549	0.643432	-0.832429	0.0473533	-0.344958	2.90297	-1.54788	1.70801	0.341043	52.0365	0.182554
241	132.5	-15.5	156	4928.36	150.662	42.9856	1187	0.000321895	0.986583	0.762044	688.24	0.806391	0.795468	0.793653	3.1031	0.685771	2.61596	-0.180338	-0.30679	0.69565	-1.10743	2.67184	-1.10527	0.701906	0.337602	19.0927	0.139145
242	133.5	-15.5	147	4696.71	150.9	43.5457	1194.96	0.000320869	0.986423	0.762244	598.242	0.79868	0.792672	0.533544	3.07662	0.47383	2.44393	0.0184781	-0.321099	0.592755	-1.65741	1.95394	-1.31692	1.00468	0.324325	32.3589	0.145182
243	134.5	-15.5	149	4784.99	151.061	44.2914	1179.14	0.000320423	0.986683	0.759059	654.053	0.796569	0.796351	0.859208	3.17265	0.87123	2.57834	-0.134148	-0.0900649	0.458118	-1.26094	1.74265	-0.960263	2.69369	0.309628	54.9434	0.205438
244	135.5	-15.5	161	5003.46	150.745	41.4898	1171.97	0.000308007	0.987238	0.765286	728.642	0.793164	0.790604	0.651954	3.22798	0.310071	2.76053	-0.381216	0.0437958	0.912716	-0.86445	1.67207	-1.67948	2.44305	0.313496	47.9854	0.203593
250	141.5	-15.5	169	5219.72	153.282	39.0152	1186.06	0.000298946	0.98708	0.763619	845.979	0.793498	0.80246	0.953689	4.25784	-0.413937	2.79679	-0.233921	-0.396405	1.00382	0.0693008	1.60369	-0.600432	0.771609	0.566109	7.30252	0.140385
251	142.5	-15.5	164	5002.49	152.126	38.682	1235.82	0.000296489	0.986986	0.752776	828.461	0.795354	0.814802	0.224013	3.77793	-0.738275	2.1692	-0.152089	-0.462779	0.165203	0.00883857	1.90171	0.705728	1.72272	0.530498	24.6545	0.114548
252	143.5	-15.5	192	5607.99	151.995	36.911	1246.85	0.000317676	0.987771	0.751398	862.857	0.77701	0.819999	0.603947	4.30009	-0.478413	2.31936	-0.391967	-0.292445	-0.0833314	-0.375991	0.911993	1.05792	1.05518	0.509802	49.0113	0.120792
253	144.5	-15.5	230	6466.96	149.093	35.9079	1286.19	0.000322813	0.989286	0.755394	971.461	0.768122	0.819292	1.62174	3.64582	0.503346	2.10326	-0.701895	0.231665	0.0428181	-0.163212	0.534321	1.03145	3.14932	0.564358	132.399	0.162474
277	124.5	-16.5	189	5677.05	150.526	39.7371	1192.43	0.000318482	0.987883	0.76574	893.835	0.783197	0.813744	1.41274	3.37501	0.789611	2.94076	-0.398284	-0.115944	1.28621	-0.0453141	1.36586	0.445963	1.82992	0.364415	105.364	0.238839
278	125.5	-16.5	183	5505.95	150.74	39.461	1195.01	0.000316625	0.988009	0.767537	879.018	0.79407	0.801805	1.06848	3.3593	0.397019	2.83688	-0.495658	0.0807344	1.42177	0.0235137	1.93844	-0.750471	1.63307	0.363374	123.38	0.161668
279	126.5	-16.5	163	4979.18	149.978	39.7987	1234.98	0.000285745	0.988224	0.769259	728.311	0.802807	0.793473	0.275142	2.91042	-0.307597	2.22932	-0.431751	0.277036	1.54919	-0.915597	2.42441	-1.37932	3.37156	0.309788	66.6455	0.19618
280	127.5	-16.5	169	5036.55	151.128	38.4701	1222.49	0.000305252	0.987335	0.769871	764.938	0.803328	0.791832	-0.137265	3.40168	-0.644362	2.36701	-0.32059	-0.197465	1.2377	-0.733632	2.34501	-1.6218	4.10419	0.265976	91.3458	0.239534
281	128.5	-16.5	178	5363.4	151.955	40.1448	1192.87	0.000306663	0.987472	0.772552	765.681	0.805778	0.801869	0.793491	3.87403	0.497893	2.82993	-0.440654	-0.229045	1.46103	-1.01028	2.68919	-0.714281	3.72473	0.2374	106.651	0.258741
282	129.5	-16.5	172	5160.27	152.092	39.5068	1169.24	0.000306429	0.987165	0.773255	735.105	0.805808	0.79639	0.261674	3.81765	-0.0573961	2.98498	-0.411687	-0.315393	1.59083	-1.12955	2.60584	-1.19194	3.4564	0.239883	88.4059	0.285373
283	130.5	-16.5	158	4897.85	150.31	41.4849	1200.56	0.000316394	0.986487	0.771638	734.705	0.803779	0.78867	0.365425	2.95447	0.18172	2.52642	-0.158931	-0.489858	1.41975	-0.684692	2.41059	-1.8628	3.23115	0.233935	76.8673	0.256561
284	131.5	-16.5	149	4754.5	150.45	44.3029	1209.45	0.000316468	0.986023	0.766955	669.332	0.806701	0.784219	0.648625	2.87915	0.869717	2.31858	-0.120886	-0.526417	1.0435	-1.09886	2.43787	-2.1388	2.37236	0.228891	50.2545	0.317365
285	132.5	-16.5	145	4740.33	149.979	45.7064	1223.23	0.000326158	0.985896	0.763919	656.342	0.801469	0.795436	1.06379	2.72162	1.21938	2.16315	0.0102148	-0.48812	0.900611	-1.11732	2.08986	-0.974785	2.3651	0.249969	23.0103	0.24141
286	133.5	-16.5	143	4656.27	150.713	45.146	1205.34	0.000325951	0.985812	0.762505	609.593	0.797934	0.798567	0.813536	2.95291	0.885722	2.30163	0.0954958	-0.5206	0.787743	-1.4246	1.91457	-0.655087	2.50802	0.254962	21.4447	0.233377
287	134.5	-16.5	146	4768	150.391	45.7554	1208.03	0.000316245	0.986512	0.764142	626.011	0.798428	0.797204	1.10099	2.84226	1.31136	2.29289	-0.0211965	-0.32287	0.791024	-1.39925	2.02772	-0.82989	2.93739	0.249323	33.2337	0.229359
288	135.5	-16.5	157	4998.35	150.613	43.7171	1181.91	0.000307828	0.98704	0.763221	674.566	0.802563	0.794104	1.11426	3.07608	1.04212	2.65459	-0.211398	-0.143684	0.656019	-1.37004	2.38642	-1.21049	2.74522	0.257758	52.3532	0.222237
289	136.5	-16.5	167	5225.76	150.374	42.0406	1163.24	0.000306125	0.987276	0.773299	747.942	0.790484	0.795757	1.24165	3.10027	0.805669	2.95988	-0.486839	-0.0135346	1.70214	-0.887781	1.59352	-1.2937	2.09223	0.301836	51.7668	0.205194
290	137.5	-16.5	164	5209.75	150.039	42.5506	1140.99	0.000306018	0.986927	0.776586	753.166	0.79264	0.792248	1.48742	2.92781	0.899205	3.13893	-0.370196	-0.251393	1.9259	-0.769032	1.74448	-1.64398	1.46658	0.358199	58.5278	0.15056
294	141.5	-16.5	162	5091.33	153.705	40.5057	1115.15	0.000290142	0.987041	0.758634	797.127	0.79406	0.810417	1.05961	4.23458	-0.0904746	3.46657	-0.234492	-0.409731	0.467516	-0.221734	1.81642	0.216211	1.20649	0.446316	10.8892	0.173925
295	142.5	-16.5	151	4815.67	153.692	42.1226	1151.31	0.000285549	0.986993	0.746636	799.121	0.802917	0.798422	0.718299	4.16997	0.103814	2.90952	-0.0774304	-0.317987	-0.392428	0.0810668	2.22645	-0.808867	2.61511	0.43664	21.5581	0.14126
296	143.5	-16.5	169	5127.17	152.558	39.047	1251.44	0.00029578	0.986995	0.741107	794.144	0.799786	0.808688	0.374562	4.0879	-0.378975	2.0735	-0.174419	-0.553799	-0.967464	-0.388542	2.15968	0.0841667	1.73044	0.428206	34.5491	0.121424
297	144.5	-16.5	226	6375.84	149.858	35.9022	1225.38	0.000294173	0.989271	0.747894	957.632	0.771037	0.816547	1.54886	3.83187	0.338568	2.95052	-0.891889	0.234435	-0.843305	-0.205198	0.707785	0.610916	4.01114	0.449836	167	0.156935
298	145.5	-16.5	276	7270.41	149.064	33.6614	1296.11	0.000737711	0.988434	0.745964	1026.32	0.754079	0.816014	1.9435	4.21804	0.998455	2.38717	1.25784	-1.00027	-1.34248	-0.564002	-0.386797	0.51718	7.36433	0.924813	302.747	0.267345
319	122.5	-17.5	181	5441.7	150.745	39.1344	1196.51	0.000300322	0.98754	0.774342	928.143	0.774545	0.811796	0.897551	3.44674	0.129793	2.8518	-0.520011	-0.138628	2.01032	0.475713	0.648208	0.354246	1.22944	0.25427	61.7779	0.167063
320	123.5	-17.5	190	5621.35	151.332	38.8767	1183.86	0.000306788	0.987822	0.778061	931.214	0.780369	0.81467	0.92045	3.75831	0.415732	3.07701	-0.531857	-0.124017	2.14733	0.315173	1.12069	0.622987	2.63027	0.235981	30.6253	0.274442
321	124.5	-17.5	192	5704.58	151.098	39.2176	1152.21	0.000307825	0.987877	0.776508	976.578	0.789671	0.813713	1.22115	3.65647	0.702916	3.47371	-0.558491	-0.0862326	2.23322	0.709115	1.87658	0.50162	3.38156	0.238809	39.1876	0.302317
322	125.5	-17.5	172	5196.07	150.133	39.4947	1210.54	0.000305093	0.987295	0.768256	813.842	0.800563	0.801887	0.469679	3.0614	-0.0586543	2.55275	-0.441174	-0.112314	1.30449	-0.306873	2.34445	-0.627879	3.63058	0.242625	115.507	0.290154
323	126.5	-17.5	158	4845.22	149.803	39.6139	1260.89	0.000304605	0.986581	0.768307	788.203	0.810429	0.786631	0.0493886	2.76759	-0.630882	1.90024	-0.278686	-0.383405	1.3192	-0.18076	2.8341	-2.11164	2.54367	0.224359	105.46	0.300749
324	127.5	-17.5	156	4787.04	149.697	40.5171	1274.32	0.000303657	0.98681	0.769797	766.274	0.8157	0.780966	-0.0733756	2.79977	-0.317329	1.74058	-0.248758	-0.257256	1.29763	-0.322414	3.10631	-2.70923	3.6715	0.210468	79.2105	0.302616
325	128.5	-17.5	163	4961.55	149.591	40.8838	1256.37	0.000292048	0.988246	0.7697	722.765	0.8154	0.784846	0.133211	2.81193	0.154017	1.98028	-0.359012	0.327913	1.40785	-0.939588	3.12613	-2.29182	4.91401	0.17897	99.9788	0.249703
326	129.5	-17.5	148	4790.69	149.685	45.5047	1242.47	0.000315861	0.98602	0.773256	690.979	0.82128	0.795962	1.00252	2.66955	1.30832	1.98922	0.0206572	-0.6062	1.57515	-0.824314	3.22866	-0.887321	4.05417	0.174255	76.9401	0.219586
327	130.5	-17.5	136	4458.78	150.025	44.7142	1252.08	0.000294407	0.986463	0.764816	630.551	0.809575	0.792059	0.537604	2.6276	0.386811	1.77076	0.0677115	-0.27122	0.775142	-1.01229	2.22122	-1.12248	3.75279	0.167965	63.8572	0.233878
328	131.5	-17.5	138	4544.23	149.309	45.3715	1270.53	0.000290608	0.987492	0.76824	566.578	0.813681	0.783376	0.795342	2.43832	0.704067	1.62727	-0.0339917	0.125382	1.10643	-1.64555	2.63612	-2.00226	2.86166	0.159254	29.4915	0.353942
329	132.5	-17.5	138	4638.04	149.103	47.299	1234.18	0.000312654	0.985705	0.765052	602.207	0.806658	0.788858	1.37073	2.37402	1.40275	1.96082	0.183576	-0.656072	0.925572	-1.3796	2.27897	-1.41972	2.85014	0.165998	14.4171	0.321444
330	133.5	-17.5	137	4640.56	150.484	47.3921	1228.48	0.00031061	0.985598	0.762707	621.24	0.813803	0.791712	1.52374	2.81131	1.35998	1.99823	0.164234	-0.691809	0.849369	-1.156	2.6749	-1.22122	2.85982	0.16676	13.4689	0.388125
331	134.5	-17.5	135	4507.24	149.691	46.3466	1282.12	0.000309128	0.985764	0.767735	621.166	0.809228	0.792123	0.969858	2.53217	0.907943	1.49939	0.183744	-0.601954	1.09446	-1.09484	2.42825	-1.1558	3.03576	0.171596	13.1285	0.356232
332	135.5	-17.5	136	4551.95	149.081	46.5086	1241.75	0.000301242	0.985676	0.771734	640.538	0.804619	0.793343	1.10973	2.31573	1.04056	1.87017	0.0293159	-0.514119	1.3723	-1.00781	2.12408	-0.956318	3.45395	0.190574	30.8611	0.34471
333	136.5	-17.5	146	4798.76	149.42	44.5614	1195.64	0.000303616	0.986268	0.769412	688.093	0.807148	0.797484	1.29613	2.51192	0.830313	2.36034	-0.110778	-0.365803	1.44842	-0.857141	2.52136	-0.790547	3.07795	0.218383	38.6609	0.294086
334	137.5	-17.5	161	5141.9	150.338	43.143	1167.85	0.000306018	0.987084	0.772163	741.349	0.802196	0.791506	1.46384	3.01355	1.01392	2.81441	-0.322195	-0.175804	1.5201	-0.785936	2.49867	-1.57894	3.15231	0.265992	64.0255	0.207533
335	138.5	-17.5	176	5371.23	150.029	40.3617	1191.66	0.000308993	0.987461	0.771558	774.193	0.798789	0.793713	1.04545	3.03848	0.508401	2.75173	-0.465721	-0.164918	1.41797	-0.822531	2.48158	-1.53348	2.5014	0.298686	50.5449	0.183778
336	139.5	-17.5	176	5432.88	150.66	41.4477	1169.11	0.000309148	0.987566	0.768708	783.408	0.802479	0.800702	1.41166	3.21076	0.994279	2.97422	-0.428357	-0.0948175	1.38655	-0.736406	2.73657	-0.849503	1.61601	0.30458	8.06387	0.278578
337	140.5	-17.5	180	5526.85	151.678	40.6631	1145.26	0.000312868	0.987633	0.755417	810.973	0.794961	0.814305	1.53031	3.72622	0.800264	3.41612	-0.359555	-0.140326	0.293972	-0.523679	2.14253	0.593242	0.750028	0.300305	6.1075	0.325933
338	141.5	-17.5	182	5594.57	153.114	41.0687	1187.53	0.000482805	0.986927	0.753603	814.153	0.792398	0.813586	1.71623	4.37635	1.07788	2.97007	0.350012	-0.392702	0.0707423	-0.568336	2.03396	0.424094	1.14553	0.343424	19.2025	0.164532
339	142.5	-17.5	164	5124.86	153.658	42.0074	1227.85	0.000478425	0.986306	0.747337	690.478	0.798728	0.804105	1.02658	4.3825	0.703633	2.27652	0.748709	-0.659063	-0.479307	-1.33749	2.26758	-0.282204	1.66596	0.360463	29.2659	0.128188
340	143.5	-17.5	175	5305.13	152.979	40.7558	1269.64	0.000482694	0.986457	0.741612	719.575	0.798815	0.7994	0.773264	4.30562	0.662991	1.9684	0.528129	-0.611908	-0.920895	-1.33658	2.33955	-0.947507	2.16417	0.387068	60.9948	0.124282
341	144.5	-17.5	223	6407.25	151.154	37.0993	1220.38	0.000466567	0.988191	0.744898	966.498	0.77787	0.811302	2.0533	4.48203	0.905917	3.05087	0.0773778	-0.442623	-1.35771	-0.0492551	1.30259	-0.0347342	4.05091	0.413151	138.402	0.151047
342	145.5	-17.5	279	7363.7	149.451	33.1036	1309.02	0.000848644	0.987731	0.744162	1025.62	0.751799	0.815524	2.19199	4.52421	0.697294	2.19583	1.99385	-1.83659	-1.67349	-0.602844	-0.585465	0.417488	8.96202	1.18895	291.752	0.271379
363	122.5	-18.5	163	5026.46	152.678	39.9881	1193.27	0.000275694	0.987137	0.768642	809.399	0.793604	0.806444	0.534567	3.90379	-0.254816	2.6153	-0.40141	-0.268501	1.84166	-0.121765	1.65122	-0.0944381	1.43792	0.167595	65.927	0.218581
364	123.5	-18.5	172	5194.77	152.024	39.0646	1193.8	0.000302471	0.987582	0.777773	819.416	0.794498	0.79906	0.44292	3.86912	-0.266892	2.78356	-0.412598	-0.0213975	2.11693	-0.252137	1.89795	-0.979708	1.74392	0.165062	56.6079	0.265193
365	124.5	-18.5	164	5024.35	151.221	39.9447	1221.78	0.00030315	0.986873	0.775366	820.49	0.794759	0.794982	0.416017	3.41967	-0.180431	2.36337	-0.404468	-0.161474	1.71618	-0.020901	1.84735	-1.3429	2.59144	0.156049	45.0351	0.305062
366	125.5	-18.5	158	4884.86	149.789	40.7953	1297.21	0.000303508	0.986639	0.772746	745.969	0.807502	0.790965	0.294531	2.81104	-0.108909	1.52235	-0.067572	-0.573341	1.33696	-0.571446	2.6706	-1.65977	2.63675	0.156498	36.3634	0.339412
367	126.5	-18.5	149	4719.34	150.11	43.5363	1265.71	0.000313218	0.986438	0.761331	724.401	0.815144	0.793337	0.406179	2.83695	0.577547	1.74218	0.0705487	-0.580443	0.542633	-0.510139	2.86668	-1.21742	1.673	0.157265	77.229	0.28886
368	127.5	-18.5	145	4625.66	150.616	43.7081	1255.74	0.00031369	0.986254	0.759154	686.79	0.812535	0.795014	0.349967	2.92412	0.44622	1.81831	0.132544	-0.608059	0.41753	-0.742632	2.68784	-0.978213	1.97555	0.151414	40.6755	0.277048
369	128.5	-18.5	143	4650.2	149.291	46.1738	1271.86	0.000313533	0.986301	0.760524	672.132	0.814475	0.794441	0.775775	2.48236	1.29212	1.66696	0.117481	-0.512302	0.609849	-0.775969	2.757	-0.930661	3.23787	0.139447	31.9327	0.256396
370	129.5	-18.5	135	4363.15	149.651	43.7713	1343.33	0.000294583	0.986444	0.767248	629.198	0.812686	0.795755	0.0597651	2.52245	-0.00598491	0.948937	0.111514	-0.346392	1.0734	-0.940009	2.41138	-0.700714	2.95947	0.135006	27.9491	0.22948
371	130.5	-18.5	121	4014.09	148.338	45.0173	1357.86	0.000212042	0.988048	0.7667	583.81	0.799824	0.792315	-0.194026	1.94782	-0.260049	0.741206	-0.144523	0.377037	1.21022	-0.900695	1.47003	-0.853176	2.05532	0.127911	56.2856	0.22847
372	131.5	-18.5	111	3825.58	149.659	47.155	1267.32	0.000211695	0.987652	0.764219	551.836	0.809524	0.782128	0.0813355	2.20479	-0.0435273	1.43663	-0.0635009	0.319371	1.01863	-0.856231	1.78013	-1.62011	0.504747	0.121797	24.5652	0.206046
373	132.5	-18.5	114	4011.03	150.927	47.1583	1263.08	0.000298889	0.984346	0.77104	587.459	0.814194	0.782365	0.867578	2.63911	0.0931295	1.48394	0.43234	-0.754274	1.29677	-0.659009	2.18508	-1.70856	0.363829	0.120628	15.9015	0.186349
374	133.5	-18.5	120	4165.08	152.393	46.8529	1228.22	0.000301282	0.984815	0.767131	600.348	0.82228	0.786919	0.968444	3.17391	0.307661	1.85638	0.419507	-0.743698	1.05678	-0.736003	2.77923	-1.42236	0.855196	0.117701	37.5933	0.276979
375	134.5	-18.5	120	4095.89	152.468	45.0618	1220.1	0.000288115	0.985222	0.771839	618.953	0.819265	0.787476	0.513835	3.20243	-0.247184	1.92136	0.258822	-0.571387	1.48135	-0.563949	2.64372	-1.40018	1.23133	0.11791	29.1016	0.255529
376	135.5	-18.5	121	4128.24	153.37	45.1878	1210.94	0.000242657	0.985631	0.775365	643.114	0.81493	0.796835	0.559829	3.45254	-0.142974	2.03314	0.170927	-0.761487	2.02268	-0.315607	2.42405	-0.491278	1.53524	0.129297	9.7782	0.217634
377	136.5	-18.5	124	4217.63	152.957	44.2964	1224.03	0.00027948	0.985462	0.772081	666.177	0.813192	0.805494	0.689865	3.40125	-0.305836	1.93949	0.16393	-0.595168	1.5877	-0.259717	2.36176	0.250627	2.01131	0.151056	31.4865	0.30173
378	137.5	-18.5	153	4831.79	150.903	41.111	1271.31	0.000304937	0.986575	0.772794	758.305	0.808	0.791873	0.592965	3.13951	-0.179142	1.75461	-0.0616888	-0.454177	1.49458	-0.303054	2.73227	-1.38809	2.14977	0.174148	40.0931	0.339682
379	138.5	-18.5	171	5262.14	150.706	40.6242	1255.32	0.000319741	0.987649	0.768563	749.996	0.806447	0.794973	0.992876	3.28707	0.421479	2.05529	-0.268556	-0.0763401	1.01605	-0.944872	2.98381	-1.36084	2.27817	0.193072	71.0633	0.296221
380	139.5	-18.5	175	5489.08	150.926	42.3668	1216.86	0.000494449	0.986678	0.757063	759.379	0.804214	0.79521	1.83674	3.41191	1.39348	2.50229	0.550881	-0.495315	0.334543	-0.961185	2.80249	-1.36618	2.57755	0.212023	30.1886	0.310978
381	140.5	-18.5	172	5408.16	153.772	41.8517	1173.59	0.000495424	0.986405	0.755254	756.603	0.809511	0.803173	1.75426	4.41499	0.971077	2.91509	0.711912	-0.707627	0.264427	-0.804528	3.07784	-0.451192	2.93246	0.228002	14.8717	0.336498
382	141.5	-18.5	169	5261.82	152.998	40.5497	1182.68	0.000478032	0.986774	0.758239	743.637	0.797209	0.798518	1.25045	4.14382	0.277066	2.81609	0.650968	-0.483288	0.490738	-0.837097	2.20193	-1.01438	2.63887	0.25491	21.202	0.247475
383	142.5	-18.5	168	5224.62	153.991	41.8244	1223.93	0.000481643	0.986089	0.740975	675.089	0.809134	0.802504	1.16917	4.5083	0.786756	2.43205	0.87557	-0.975283	-0.888629	-1.52103	3.19486	-0.496901	2.84399	0.289353	72.3622	0.137054
384	143.5	-18.5	182	5464.52	151.98	40.5886	1292.2	0.000482672	0.986653	0.744428	737.411	0.797296	0.797601	0.918175	4.03934	0.898836	1.79751	0.563047	-0.743066	-0.721988	-1.32046	2.43196	-1.15264	2.87157	0.341235	147.506	0.115398
385	144.5	-18.5	222	6304.5	151.474	37.4393	1281.45	0.000477511	0.987648	0.750074	917.177	0.778869	0.805185	1.56021	4.54405	1.04114	2.26887	0.0516675	-0.690203	-0.737521	-0.478483	1.47043	-0.699734	4.31855	0.382977	126.251	0.126148
386	145.5	-18.5	285	7451.87	148.95	33.1587	1329.9	0.000849357	0.987812	0.746348	1062.13	0.754108	0.817503	2.20346	4.27182	0.981328	1.9782	1.85425	-1.80287	-1.31988	-0.386611	-0.294308	0.651486	8.33813	0.641446	197.553	0.218182
406	121.5	-19.5	129	4467.59	154.743	45.7092	1110.39	0.000265146	0.985914	0.773206	740.926	0.807018	0.801057	1.62005	4.04205	0.388958	2.98798	0.117551	-0.569429	1.40145	0.2937	1.93322	-0.301764	0.636827	0.117259	35.4966	0.224448
407	122.5	-19.5	122	4289.59	154.78	46.8608	1139.49	0.000261939	0.985364	0.770745	731.421	0.813361	0.79444	1.46037	3.91632	0.417076	2.6086	0.1836	-0.686586	1.27042	0.445874	2.20341	-0.82836	0.132762	0.121559	32.8023	0.174688
408	123.5	-19.5	105	3740.31	152.612	47.9136	1237.08	0.00023637	0.983561	0.765112	606.582	0.814193	0.791624	0.471767	2.98001	-0.123037	1.59067	0.731154	-1.70172	0.905026	-0.0849304	1.94105	-0.790864	0.0709581	0.120002	32.4856	0.157907
409	124.5	-19.5	111	3888.04	152.957	48.7219	1323.56	0.000288341	0.984052	0.772715	604.18	0.825236	0.789658	0.527165	3.18114	0.432645	0.961762	0.363424	-0.737125	1.64351	-0.34398	2.59126	-1.02657	0.107017	0.11519	34.624	0.158868
410	125.5	-19.5	122	4203.65	153.156	49.3605	1297.25	0.000287433	0.985204	0.772478	609.664	0.830766	0.802886	0.915934	3.44251	1.21656	1.24783	0.215428	-0.55973	1.48141	-0.731714	3.25475	0.0687054	0.243026	0.113682	25.3599	0.194178
411	126.5	-19.5	130	4328.8	152.853	46.9142	1287.42	0.000305583	0.985733	0.770761	621.735	0.832493	0.798085	0.542207	3.42799	0.823496	1.3814	0.231142	-0.560603	1.24336	-0.887856	3.5229	-0.46729	0.481948	0.118718	40.5058	0.220029
412	127.5	-19.5	130	4259.32	152.416	45.6121	1316.42	0.000307297	0.98562	0.768116	619.049	0.833013	0.795508	0.0784154	3.27459	0.381094	1.14969	0.266976	-0.604234	1.11329	-0.874346	3.49029	-0.672334	0.407048	0.117846	37.3929	0.203709
413	128.5	-19.5	130	4282.05	152.713	44.8818	1344.02	0.000303947	0.985543	0.768863	638.862	0.825301	0.796409	0.216935	3.45127	0.151707	0.886957	0.341343	-0.781356	1.30441	-0.707104	3.13406	-0.575173	0.835649	0.114406	45.9834	0.19641
414	129.5	-19.5	126	4219.33	150.07	45.3331	1363.28	0.000275869	0.985343	0.765136	628.931	0.820394	0.78786	0.396525	2.5465	0.106347	0.71062	0.134102	-0.735233	1.19305	-0.67329	2.78308	-1.20622	1.53118	0.115885	29.0375	0.219676
415	130.5	-19.5	117	4016.51	150.648	46.3517	1323.08	0.000251993	0.985247	0.76569	603.163	0.811016	0.786831	0.42362	2.62863	-0.00258042	1.01966	0.154266	-0.654355	1.09637	-0.57351	2.05704	-1.28378	1.13958	0.108844	37.7917	0.258028
416	131.5	-19.5	112	3905.05	149.664	48.3439	1335.08	0.000184587	0.986134	0.770228	562.27	0.816157	0.785076	0.4686	2.25567	0.362025	0.897802	-0.220833	-0.326035	1.29663	-0.758912	2.2708	-1.37568	0.410667	0.101432	24.1194	0.249798
417	132.5	-19.5	105	3770.96	149.756	50.8433	1367.3	0.000183266	0.985595	0.769216	572.589	0.820519	0.791379	0.679537	2.184	0.733937	0.604995	0.0110817	-0.623879	1.17343	-0.38491	2.38931	-0.773532	0.134599	0.0977943	28.5217	0.194034
418	133.5	-19.5	120	4042.46	150.731	45.1214	1375.11	0.000253203	0.985262	0.760723	576.75	0.828075	0.792238	0.14708	2.67529	-0.257717	0.606702	0.2759	-0.947625	0.656282	-0.935814	3.15901	-0.814632	0.308123	0.0953942	26.4308	0.188799
419	134.5	-19.5	124	4123.07	151.008	43.9853	1333.12	0.00023696	0.986154	0.762155	618.707	0.811209	0.791538	0.068232	2.78779	-0.406139	1.02355	0.138546	-0.667608	0.845526	-0.695064	2.3935	-0.98348	0.61025	0.0953658	42.8014	0.210782
420	135.5	-19.5	121	4090.23	153.224	44.1473	1234.95	0.000239412	0.985749	0.76492	641.717	0.817438	0.785146	0.296803	3.40381	-0.490446	1.83531	0.15194	-0.756914	1.03903	-0.340931	2.55954	-1.52763	0.687572	0.0982006	14.0668	0.272728
421	136.5	-19.5	120	4100.77	153.104	44.7334	1237.16	0.000261617	0.985161	0.765665	657.682	0.817856	0.796826	0.512958	3.36377	-0.335637	1.81088	0.223587	-0.805258	1.3848	-0.207779	2.53697	-0.462908	0.431652	0.107959	11.0956	0.250409
422	137.5	-19.5	136	4420.55	152.879	42.2047	1278.78	0.000305054	0.98606	0.758917	710.455	0.812409	0.796697	0.24997	3.60328	-0.494533	1.56985	0.115598	-0.498563	0.61455	-0.2647	2.55674	-0.677001	0.698955	0.121744	8.89652	0.23683
423	138.5	-19.5	168	5151.63	150.65	39.7257	1332.93	0.000491752	0.986213	0.759418	734.003	0.811421	0.786095	0.658724	3.2439	-0.0642404	1.23904	0.826003	-0.888863	0.40805	-1.00883	3.1885	-2.2452	2.04285	0.142444	40.0487	0.331628
424	139.5	-19.5	173	5281.24	151.372	39.8516	1329.74	0.00049366	0.986379	0.755145	723.304	0.818751	0.800106	0.856205	3.58191	0.154437	1.29222	0.757005	-0.828653	0.0787075	-1.26981	3.7153	-0.813036	3.41186	0.165956	90.745	0.307169
425	140.5	-19.5	165	5115.79	150.239	40.499	1333.74	0.000490426	0.985763	0.752506	720.034	0.814557	0.788896	0.843559	3.05001	0.0744781	1.20409	0.832652	-1.05843	-0.00947988	-1.00368	3.2565	-1.97749	3.31734	0.173488	29.2604	0.377945
426	141.5	-19.5	154	4775.75	151.393	40.1399	1282.03	0.000487808	0.985663	0.752041	692.903	0.803719	0.796084	0.143189	3.30682	-0.550048	1.65	1.1219	-1.02634	0.143682	-0.947439	2.35027	-1.11425	3.55367	0.190814	20.8859	0.297248
427	142.5	-19.5	156	4855.06	152.196	41.0041	1288.76	0.000474661	0.9859	0.750356	665.199	0.802785	0.792925	0.374615	3.67245	-0.102739	1.64587	0.998953	-0.931359	-0.0685205	-1.30213	2.49091	-1.42991	3.80116	0.226593	53.041	0.19411
428	143.5	-19.5	163	5021.71	152.336	40.64	1256.46	0.000463305	0.985551	0.732655	645.734	0.796413	0.790408	0.51801	3.89662	0.0678732	1.99044	1.03318	-1.40392	-1.30509	-1.82393	2.05098	-1.82885	4.1296	0.280137	169.12	0.134277
429	144.5	-19.5	182	5341	152.457	37.845	1301.34	0.000463757	0.986275	0.744952	778.311	0.797772	0.80525	0.133287	4.22197	-0.395875	1.65706	0.680656	-1.13061	-0.860635	-0.887506	2.52069	-0.364604	4.4216	0.326243	130.79	0.115893
430	145.5	-19.5	240	6545.09	149.76	35.2624	1269.8	0.0004677	0.988637	0.746721	997.184	0.773621	0.813425	1.04968	3.95187	0.522386	2.52589	-0.16114	-0.273425	-1.02844	-0.093427	1.26417	0.183174	5.32062	0.353232	97.4128	0.121802
431	146.5	-19.5	288	7489.19	148.877	33.2172	1300.9	0.000499861	0.989594	0.752266	1068.88	0.75617	0.818007	2.1277	4.29984	1.14064	2.52186	-0.532071	0.154052	-0.408246	-0.38624	-0.0419778	0.690771	4.14724	0.454212	204.074	0.193105
447	118.5	-20.5	137	4612.89	153.817	44.571	1079.77	0.000283546	0.98625	0.762139	741.08	0.812198	0.799422	1.38865	3.85498	0.387793	3.36624	0.138089	-0.49574	0.527301	0.0405049	2.41502	-0.548764	0.344076	0.092673	41.8664	0.225425
448	119.5	-20.5	139	4634.93	153.66	43.7269	1085.7	0.000283571	0.986393	0.762497	746.929	0.811724	0.801345	1.22885	3.81705	0.180721	3.36272	0.1255	-0.500195	0.546916	0.0272133	2.42933	-0.362293	0.732823	0.0953709	48.9281	0.22869
449	120.5	-20.5	132	4519.23	153.851	45.6485	1138.28	0.000280561	0.985776	0.766738	698.192	0.813812	0.792542	1.48053	3.80057	0.533873	2.74931	0.184976	-0.70626	0.899901	-0.194617	2.40267	-1.09846	0.572734	0.0967262	50.5459	0.213787
450	121.5	-20.5	116	4084.61	154.854	46.2887	1168.65	0.000247094	0.985819	0.769418	624.67	0.818934	0.787227	1.05545	3.82544	-0.0550086	2.24583	0.166047	-0.433408	1.06828	-0.336462	2.21112	-1.34158	0.299339	0.0953205	50.6673	0.192554
451	122.5	-20.5	90	3381.35	155.332	51.1426	1328.06	0.0001682	0.984202	0.770442	510.536	0.828443	0.774661	0.632845	3.4122	-0.0711418	0.788678	0.18623	-0.820875	1.06524	-0.352909	2.39538	-1.83121	0.0858255	0.092747	47.1042	0.191078
452	123.5	-20.5	81	3110.45	155.965	53.3013	1315.08	0.000105684	0.986871	0.771374	469.097	0.824972	0.781515	0.374412	3.34649	-0.0473406	0.797492	-0.532054	0.500428	1.24474	-0.242998	2.03178	-1.24584	0.0220562	0.092129	31.7554	0.183926
453	124.5	-20.5	86	3244.61	156.529	53.024	1313.37	0.000119909	0.98659	0.774015	482.726	0.825864	0.78345	0.367435	3.60325	0.161851	0.875843	-0.579987	0.463261	1.51409	-0.332058	2.18238	-1.18033	0.0345207	0.0920295	32.1715	0.177973
454	125.5	-20.5	97	3508.97	154.481	49.5841	1270.24	0.000232549	0.983611	0.764448	531.947	0.828442	0.790894	0.258451	3.36739	-0.0699459	1.27717	0.304614	-0.762384	0.947075	-0.443019	2.40113	-0.729434	0.0606971	0.0917939	48.8749	0.180773
455	126.5	-20.5	108	3852.55	153.814	50.097	1288.42	0.000275489	0.984417	0.772322	573.603	0.833436	0.794165	0.738041	3.45128	0.665675	1.22416	0.349493	-0.697136	1.28962	-0.498281	3.02507	-0.551367	0.149464	0.094012	36.3694	0.193341
456	127.5	-20.5	114	3975.09	152.832	48.2253	1307.85	0.000280655	0.984879	0.768238	588.475	0.831162	0.794283	0.601586	3.28682	0.432314	1.11039	0.348879	-0.658533	1.10424	-0.612811	3.02708	-0.615956	0.274153	0.0954764	42.9071	0.207361
457	128.5	-20.5	118	4090.08	151.404	47.1108	1341.08	0.000272095	0.984677	0.765456	628.345	0.825627	0.787567	0.752542	2.90371	0.298885	0.849898	0.23368	-0.879982	1.0847	-0.376672	2.82389	-1.13696	0.31034	0.101464	30.8485	0.192524
458	129.5	-20.5	120	4107.32	150.26	46.5422	1327.37	0.000269382	0.984683	0.771921	634.762	0.821766	0.788907	0.567449	2.58042	0.218465	0.972031	0.200057	-0.928589	1.44342	-0.366761	2.6366	-1.08892	0.750487	0.10174	31.1391	0.233731
459	130.5	-20.5	115	3936.17	149.705	46.1265	1381.88	0.000185948	0.98614	0.771902	619.084	0.812523	0.786356	0.206851	2.33089	-0.173922	0.529326	-0.267424	-0.392309	1.57159	-0.333206	2.06479	-1.31904	0.155932	0.0951636	22.6734	0.21849
460	131.5	-20.5	111	3870.47	149.437	48.567	1422.13	0.000138466	0.987911	0.777123	545.359	0.823335	0.788197	0.394436	2.19376	0.376748	0.189103	-0.592626	0.33542	1.75164	-0.92474	2.62622	-1.08679	0.0337363	0.0915724	37.4172	0.193151
461	132.5	-20.5	109	3885.2	148.127	51.0748	1403.88	0.00012921	0.987838	0.771248	535.24	0.81998	0.786193	0.81577	1.80689	1.04654	0.3093	-0.613653	0.238303	1.27222	-0.854732	2.42196	-1.25939	0.0666261	0.088071	48.0658	0.154384
462	133.5	-20.5	115	3953.48	148.889	47.6291	1411.03	0.000172451	0.98656	0.76498	581.888	0.827622	0.792348	0.306435	2.08119	0.309251	0.261818	-0.344722	-0.30079	1.0153	-0.575748	2.97277	-0.839425	0.136393	0.0829074	37.9696	0.167933
463	134.5	-20.5	118	3966.32	149.877	44.7855	1419	0.000183583	0.986814	0.767032	588.918	0.829859	0.793377	-0.0680322	2.38873	-0.448009	0.228372	-0.304685	-0.26156	0.947896	-0.640415	3.2885	-0.7956	0.21062	0.0841714	57.2755	0.158986
464	135.5	-20.5	119	3928.51	150.968	42.3853	1372.45	0.000184098	0.986963	0.76763	591.804	0.833162	0.792861	-0.465738	2.71785	-1.16266	0.613948	-0.33213	-0.174476	1.05457	-0.65295	3.34868	-0.808271	0.189037	0.0870897	62.7578	0.159657
465	136.5	-20.5	119	3981.37	149.964	45.0047	1362.39	0.000235532	0.985751	0.764659	612.833	0.830449	0.796538	-0.132583	2.42657	-0.305787	0.698132	0.00407461	-0.51437	1.26905	-0.534732	3.17879	-0.460388	0.169007	0.0893267	16.3356	0.166384
466	137.5	-20.5	122	4068.93	151.473	44.3265	1321.33	0.000242273	0.98583	0.761024	686.599	0.828681	0.78471	-0.00658475	2.90926	-0.398234	1.06929	0.0157845	-0.546218	0.99162	0.0844319	3.08866	-1.66874	0.185834	0.0973334	13.1137	0.209461
467	138.5	-20.5	159	5045.11	152.661	41.584	1268.78	0.000486735	0.985436	0.761656	724.56	0.820122	0.797029	1.10724	3.86997	0.259943	1.88761	1.09986	-1.32289	0.728029	-0.837963	3.41409	-0.98054	0.909821	0.112963	34.7348	0.275709
468	139.5	-20.5	168	5254.95	152.195	41.1022	1300.3	0.000489213	0.985833	0.755343	728.595	0.815775	0.795012	1.28447	3.82062	0.489438	1.61197	0.849798	-1.20468	0.200798	-1.0416	3.44825	-1.36411	2.48579	0.137415	62.4445	0.272822
469	140.5	-20.5	169	5225.48	151.62	40.3098	1329.86	0.000487128	0.985887	0.753466	731.848	0.810488	0.792991	1.02036	3.64546	0.15516	1.25851	0.832556	-1.19263	0.0491425	-1.01676	3.03555	-1.52407	2.8081	0.14438	68.5605	0.336287
470	141.5	-20.5	151	4840.8	151.627	41.7804	1309.67	0.000462693	0.984954	0.746892	698.151	0.819531	0.787197	0.905658	3.35832	-0.022271	1.36269	1.23393	-1.69567	-0.277813	-0.772407	3.36705	-1.90175	1.13839	0.144064	19.2964	0.225655
471	142.5	-20.5	143	4451.61	151.398	39.2055	1285.83	0.000441767	0.984973	0.739813	683.829	0.818298	0.786616	-0.486346	3.19635	-1.31984	1.5316	1.00823	-1.25944	-0.772875	-0.672572	3.17205	-1.97691	1.18072	0.165575	32.2635	0.266666
472	143.5	-20.5	156	4811.88	151.778	39.7885	1310.72	0.000471464	0.984985	0.744203	666.895	0.803529	0.788494	0.0619789	3.55165	-0.568875	1.38755	1.13281	-1.58769	-0.543248	-1.30052	2.39826	-1.89971	2.03229	0.195457	84.6609	0.378619
473	144.5	-20.5	166	5046.92	152.745	39.3922	1310.29	0.000458958	0.985728	0.737635	638.292	0.809856	0.793145	0.278234	4.05373	-0.371183	1.4485	0.90463	-1.3138	-0.963801	-1.95619	3.11682	-1.50692	4.24159	0.238458	159.674	0.254069
474	145.5	-20.5	193	5530.6	149.789	36.9187	1329.99	0.000452189	0.986899	0.744122	738.76	0.781688	0.810084	0.0241534	3.38817	-0.43051	1.38222	0.494819	-0.91307	-0.736915	-1.62534	1.21001	0.0433245	4.15952	0.282907	124.102	0.147322
475	146.5	-20.5	223	6402.41	151.292	37.8514	1262.64	0.00046804	0.988347	0.755819	973.529	0.785272	0.806815	2.00518	4.40359	1.36852	2.43996	0.014911	-0.248893	-0.00538366	-0.0145369	1.98422	-0.526721	3.20278	0.309562	58.8385	0.157978
476	147.5	-20.5	246	6755.05	150.921	36.1153	1296.88	0.000486546	0.988776	0.755447	968.946	0.77377	0.819264	1.74399	4.64822	1.28796	2.20304	-0.0708271	-0.197594	0.0399109	-0.512025	1.28521	0.963463	3.59211	0.372092	113.316	0.175864
477	148.5	-20.5	251	6945.26	150.893	36.465	1284.04	0.000486029	0.989056	0.756028	1017.83	0.771045	0.819953	2.37556	4.852	1.76045	2.40128	-0.134495	-0.06461	0.0570615	-0.113828	1.10304	1.06501	4.10194	0.734179	192.175	0.228359
488	115.5	-21.5	129	4441.81	153.621	46.5234	1211.92	0.00036717	0.985149	0.764448	723.399	0.819053	0.795499	1.46076	3.63697	0.72002	2.12297	1.14911	-1.03509	0.701835	0.163973	2.88097	-0.846261	0.720545	0.105166	34.481	0.215483
489	116.5	-21.5	141	4788.45	153.092	45.6749	1172	0.000370627	0.985631	0.763019	746.908	0.823471	0.797247	1.98474	3.6511	1.02374	2.58866	0.957187	-1.05095	0.552895	0.00115759	3.16909	-0.91333	3.02609	0.105268	113.736	0.195242
490	117.5	-21.5	143	4850.31	153.601	45.1094	1138.61	0.000450647	0.984648	0.757808	724.547	0.82054	0.797452	2.07132	3.86878	0.942505	2.92987	1.16465	-1.42437	0.336113	-0.299035	2.93323	-0.883172	2.88108	0.104415	140.461	0.257238
491	118.5	-21.5	140	4775.45	152.862	45.6616	1185.97	0.000448793	0.984533	0.75424	723.179	0.818259	0.798294	1.99413	3.60183	0.961426	2.46694	1.29576	-1.54805	0.161124	-0.196162	2.8017	-0.724759	1.24765	0.0972984	109.944	0.261316
492	119.5	-21.5	132	4491.36	152.196	45.5156	1220.18	0.000278863	0.985447	0.765639	673.198	0.81496	0.807504	1.31583	3.23487	0.467005	2.01713	0.0804451	-0.827164	0.804084	-0.370793	2.58294	0.301414	0.985332	0.0960215	79.1175	0.271874
493	120.5	-21.5	119	4181.98	152.411	46.4703	1211.19	0.000271789	0.984451	0.769023	598.976	0.815755	0.79909	1.23075	3.1487	0.120188	1.89844	0.365944	-1.20072	1.00889	-0.654903	2.41315	-0.252859	1.41943	0.0906986	74.2968	0.277294
494	121.5	-21.5	109	3917.44	151.608	48.9494	1234.25	0.00023819	0.984665	0.763334	558.134	0.810852	0.785003	1.02489	2.75656	0.380733	1.64089	0.1607	-0.740683	0.645236	-0.664597	1.91876	-1.34604	0.789219	0.0778544	43.454	0.263838
495	122.5	-21.5	97	3586.11	151.775	51.3099	1306.26	0.000225101	0.983357	0.753919	526.622	0.842553	0.780531	0.796256	2.63095	0.397422	0.964896	0.343321	-0.992459	0.356923	-0.421864	3.13163	-1.58245	0.115175	0.073387	26.1969	0.219724
496	123.5	-21.5	84	3127.56	154.173	50.3747	1375.68	0.00010423	0.987681	0.774992	483.312	0.836343	0.783787	-0.090935	2.98327	-0.588482	0.420113	-0.658861	0.809199	1.61601	-0.270193	2.65447	-1.11304	0.0389886	0.0742189	19.6679	0.237601
497	124.5	-21.5	82	3192.75	155.704	54.7669	1299.05	0.000105171	0.986781	0.772365	475.867	0.831317	0.7804	0.807636	3.28603	0.389474	0.917606	-0.606942	0.530072	1.40269	-0.239999	2.25447	-1.3279	0.0430678	0.0756853	28.5042	0.211398
498	125.5	-21.5	83	3203.81	155.251	53.9696	1311.44	0.000117961	0.9862	0.771352	482.961	0.833708	0.784838	0.668747	3.20542	0.265475	0.850137	-0.390896	0.280522	1.30196	-0.222217	2.42647	-1.0328	0.058353	0.0777828	27.9557	0.206517
499	126.5	-21.5	90	3365.67	153.647	52.2933	1326.55	0.000121069	0.98692	0.765226	468.54	0.82473	0.792171	0.520841	3.00057	0.266081	0.814508	-0.477383	0.34376	0.903564	-0.596369	2.2162	-0.542752	0.0788874	0.0816707	40.9394	0.189107
500	127.5	-21.5	101	3701.21	152.194	52.8806	1344.7	0.00022797	0.984011	0.766842	540.656	0.830094	0.789646	0.90233	2.85795	1.1022	0.761337	0.271051	-0.926624	1.03077	-0.533642	2.62789	-0.889205	0.190244	0.0843899	31.5681	0.200622
501	128.5	-21.5	104	3703.66	150.714	49.0972	1392.17	0.000171652	0.985552	0.767505	544.431	0.827694	0.788347	0.418261	2.47694	0.187706	0.410061	-0.120464	-0.557698	1.09335	-0.572729	2.56716	-0.955565	0.0806881	0.0866774	32.0848	0.19087
502	129.5	-21.5	108	3796.59	149.909	48.9092	1425.32	0.000175387	0.985583	0.76548	560.074	0.82316	0.785751	0.376926	2.29589	0.334307	0.164478	-0.232398	-0.541343	0.907859	-0.624074	2.36958	-1.28092	0.0409739	0.088442	32.948	0.186854
503	130.5	-21.5	115	3974.99	149.914	47.8895	1374.48	0.000135587	0.988551	0.770132	534.083	0.821244	0.782854	0.462066	2.34094	0.381223	0.577607	-0.661755	0.570748	1.40057	-1.05964	2.48513	-1.77948	0.0442249	0.0876387	53.9446	0.188128
504	131.5	-21.5	121	4087.57	148.677	46.8403	1401.12	0.00014176	0.988327	0.771724	544.415	0.819826	0.792684	0.274764	2.04405	0.374187	0.371112	-0.696374	0.452047	1.52953	-1.18237	2.61586	-0.984381	0.117306	0.0885631	51.0332	0.176578
505	132.5	-21.5	124	4126.11	147.01	45.105	1432.84	0.000138124	0.988803	0.768697	543.98	0.815593	0.788979	0.066835	1.58505	-0.0572919	0.0964036	-0.816178	0.701998	1.39521	-1.28964	2.44865	-1.34606	0.342224	0.0897017	54.0419	0.158791
506	133.5	-21.5	124	4125.32	147.472	44.8776	1407.23	0.000138212	0.988843	0.767934	531.562	0.815849	0.791865	0.0651992	1.72414	-0.132515	0.320634	-0.782467	0.691296	1.27295	-1.37953	2.44882	-1.04133	0.691797	0.0871871	46.1419	0.184788
507	134.5	-21.5	124	4110.8	147.855	43.5656	1406.19	0.000183218	0.987225	0.763194	575.709	0.821336	0.790628	-0.0445135	1.82212	-0.598819	0.336299	-0.408563	-0.0720006	0.853396	-0.943615	2.79965	-1.14282	0.293739	0.0843272	54.1987	0.174086
508	135.5	-21.5	120	3991.37	147.775	44.1684	1369.23	0.000187874	0.986928	0.765729	585.193	0.826127	0.784639	-0.203282	1.75784	-0.566311	0.626217	-0.31486	-0.125188	0.949169	-0.749483	2.94708	-1.65728	0.101648	0.0813692	47.8546	0.191212
509	136.5	-21.5	122	4163.2	149.905	45.7173	1373.62	0.000236933	0.985948	0.761261	611.29	0.827948	0.788592	0.620436	2.44985	0.067899	0.607073	-0.036529	-0.505764	0.864079	-0.627492	3.12378	-1.25113	0.0533473	0.0808795	28.4401	0.15884
510	137.5	-21.5	124	4252.76	150.28	46.79	1348.65	0.000258755	0.985484	0.756007	627.536	0.827314	0.787305	0.865435	2.61327	0.539986	0.831928	0.00275583	-0.657221	0.491197	-0.567671	3.09561	-1.41821	0.0478372	0.0832394	23.3231	0.165468
511	138.5	-21.5	136	4497.82	150.701	44.2211	1283.11	0.000263446	0.985997	0.757519	706.151	0.813898	0.792755	0.730918	2.88823	0.262623	1.50502	-0.172638	-0.493946	0.538223	-0.295125	2.57524	-1.13366	0.153869	0.0903997	23.8639	0.211835
512	139.5	-21.5	154	4981.62	152.074	42.7037	1270.85	0.000480794	0.985426	0.748736	705.676	0.818459	0.795669	1.35935	3.59649	0.494771	1.80987	1.01773	-1.13003	-0.231978	-0.868962	3.30166	-1.13817	0.746115	0.110043	60.3668	0.207179
513	140.5	-21.5	152	4928.19	150.822	42.1855	1236.02	0.000461383	0.984527	0.748995	697.979	0.812028	0.792623	1.3008	3.1627	0.19577	2.11857	1.25287	-1.9283	-0.200762	-0.814429	2.94154	-1.42413	1.04757	0.117683	58.0218	0.232017
514	141.5	-21.5	143	4663.55	149.998	42.9372	1327.41	0.000455293	0.984079	0.748474	708.918	0.818512	0.781948	0.845677	2.80099	0.0694756	1.13125	1.07613	-1.7523	-0.186531	-0.414823	3.26636	-2.33871	0.283943	0.11983	47.0755	0.247897
515	142.5	-21.5	133	4379.43	149.368	43.0092	1349.38	0.000428834	0.98425	0.747339	674.278	0.815802	0.779192	0.427552	2.40157	-0.369085	0.889681	1.16467	-1.57486	-0.271201	-0.47289	2.79968	-2.76213	0.0567382	0.136722	20.1197	0.20878
516	143.5	-21.5	144	4582.66	149.046	41.7943	1322.46	0.000437593	0.984831	0.74031	626.618	0.812358	0.782008	0.182458	2.41639	-0.322593	1.20759	1.04798	-1.44147	-0.736691	-1.34659	2.83428	-2.59284	0.196504	0.155779	26.8687	0.222423
517	144.5	-21.5	162	4939.5	151.991	39.9054	1346.6	0.000467299	0.985348	0.73914	649.626	0.803854	0.79265	0.0976023	3.7352	-0.302777	1.06087	0.994086	-1.64388	-0.884579	-1.68983	2.62556	-1.68205	0.983032	0.180532	44.4858	0.319014
518	145.5	-21.5	174	5123.72	152.16	36.6941	1254.85	0.000465476	0.986185	0.750321	621.034	0.800846	0.802252	-0.238508	4.0685	-1.2313	2.10569	0.687639	-1.05761	-0.206392	-2.39915	2.551	-0.669466	2.76365	0.223543	50.754	0.317653
519	146.5	-21.5	184	5492.97	151.015	39.1086	1282.63	0.000460403	0.986719	0.749021	726.683	0.796085	0.811617	0.847449	3.79266	0.298466	1.82984	0.524501	-0.800476	-0.380189	-1.54972	2.32043	0.273699	4.27485	0.256816	58.7185	0.237438
520	147.5	-21.5	214	6125.98	150.791	38.1329	1280.14	0.000464581	0.988117	0.751959	855.382	0.784392	0.808925	1.28949	4.12857	1.12139	2.11321	0.0637378	-0.279022	-0.276129	-1.06759	1.79533	-0.177529	6.52225	0.277879	51.3567	0.227125
521	148.5	-21.5	258	6996.28	150.296	35.6391	1287.01	0.000488932	0.989389	0.756229	995.03	0.770259	0.8218	1.93402	4.6818	1.52858	2.4004	-0.12963	0.0557836	-0.117512	-0.490614	1.09985	1.37921	8.29685	0.494283	168.48	0.240306
531	114.5	-22.5	135	4531.04	152.511	44.5964	1231.6	0.000354756	0.986051	0.764282	730.896	0.8158	0.791345	1.14872	3.40115	0.355264	2.00084	0.878112	-0.614931	0.665478	0.0544209	2.67997	-1.25621	0.293358	0.10849	36.6004	0.18153
532	115.5	-22.5	134	4525.86	153.217	44.7178	1204.81	0.000367329	0.985575	0.758814	703.087	0.819283	0.793097	1.27383	3.62208	0.346738	2.22411	1.01648	-0.966355	0.370996	-0.181805	2.90274	-1.16878	0.382753	0.103011	44.4439	0.217801
533	116.5	-22.5	128	4448.56	152.05	47.9109	1269.97	0.00036615	0.984275	0.753546	692.873	0.81033	0.79484	1.61604	3.15273	1.10433	1.59611	1.07483	-1.4824	0.123507	-0.0636922	2.1148	-0.966168	2.62019	0.107005	149.182	0.15913
534	117.5	-22.5	129	4532.04	150.452	49.0503	1336.16	0.000446131	0.982897	0.756977	649.009	0.815018	0.795183	1.99235	2.67303	1.532	0.950162	1.70756	-2.31497	0.412261	-0.508058	2.487	-0.837211	3.91063	0.105794	117.206	0.132617
535	118.5	-22.5	131	4545.27	150.891	46.8728	1302.81	0.000447082	0.982998	0.757499	642.746	0.813884	0.793536	1.7722	2.83292	0.888743	1.2628	1.71332	-2.38128	0.462443	-0.623108	2.45452	-1.02312	3.82716	0.103989	162.433	0.12099
536	119.5	-22.5	131	4395.53	150.76	44.5827	1278.38	0.000277885	0.984902	0.762252	609.132	0.808735	0.796786	0.838273	2.78599	0.0840097	1.47222	0.272414	-1.35651	0.722393	-0.92699	2.1081	-0.737782	2.35376	0.0914885	80.551	0.184269
537	120.5	-22.5	123	4214.33	149.835	45.0371	1304.78	0.000256128	0.98493	0.763931	636.138	0.811841	0.786902	0.829326	2.4224	-0.148844	1.21476	0.0418504	-0.862203	0.790751	-0.393443	2.22107	-1.53376	1.56972	0.0809356	37.6511	0.211988
538	121.5	-22.5	115	4029.64	149.997	47.9165	1295.3	0.000237674	0.984409	0.764602	582.212	0.822101	0.790083	0.852221	2.36089	0.395331	1.17006	0.0645048	-0.968303	0.773559	-0.654001	2.50218	-1.12725	0.682692	0.0696707	42.0231	0.235733
539	122.5	-22.5	107	3705	149.749	48.0528	1429.46	0.000174483	0.985698	0.767056	535.229	0.822203	0.778371	-0.0764303	2.22453	0.0255513	0.106115	-0.156666	-0.517802	0.960122	-0.700877	2.43104	-1.97178	0.205435	0.06443	56.9383	0.19657
540	123.5	-22.5	95	3405.31	152.725	49.9536	1451.26	0.000112689	0.987804	0.779299	467.872	0.836304	0.789109	-0.131015	2.82794	-0.0791019	-0.0686498	-0.819497	0.778004	1.66109	-0.882873	2.78705	-0.755629	0.0260436	0.0640493	32.3497	0.213225
541	124.5	-22.5	88	3193.65	152.254	49.5245	1445.95	0.000109124	0.98775	0.77396	456.68	0.823849	0.793971	-0.347294	2.57136	-0.548523	-0.0363276	-0.628119	0.690492	1.60462	-0.669431	2.25512	-0.389262	0.0539126	0.0668134	26.1214	0.230806
542	125.5	-22.5	89	3298.31	152.204	51.2749	1399.55	0.000110097	0.987791	0.773783	474.409	0.825717	0.787144	0.223728	2.60216	-0.0505248	0.285436	-0.571269	0.591476	1.72066	-0.518432	2.3955	-0.99901	0.159107	0.0693652	21.2048	0.246666
543	126.5	-22.5	90	3369.85	152.468	52.8904	1379.89	0.000111907	0.987328	0.772961	475.615	0.822052	0.789471	0.542558	2.6688	0.423142	0.426994	-0.55964	0.441719	1.5827	-0.503409	2.19695	-0.831201	0.11313	0.0726966	31.1589	0.206009
544	127.5	-22.5	89	3337.95	151.427	54.3097	1378.52	0.000113752	0.987398	0.768885	460.876	0.827251	0.787817	0.512746	2.40406	0.7337	0.45425	-0.436332	0.417667	1.20474	-0.59205	2.40705	-0.931272	0.0407419	0.0759547	26.9168	0.162
545	128.5	-22.5	92	3379.2	151.366	51.7881	1444.57	0.00011641	0.987556	0.764062	443.599	0.813599	0.779676	0.252534	2.46732	0.247685	0.00252776	-0.46154	0.389753	0.765783	-0.904582	1.70572	-1.63234	0.0331916	0.0771473	20.4399	0.163764
546	129.5	-22.5	103	3586.21	149.489	48.412	1475.36	0.000127312	0.988241	0.77134	504.723	0.826693	0.781575	-0.221153	2.08856	-0.0997611	-0.228509	-0.554089	0.55776	1.30645	-0.834716	2.565	-1.69792	0.0250271	0.0788333	33.2368	0.174244
547	130.5	-22.5	118	4003.9	147.539	47.2729	1448.58	0.000121031	0.988948	0.774274	536.441	0.822502	0.788911	0.181184	1.6846	0.373328	-0.0288475	-0.870089	0.811824	1.59426	-1.13873	2.65742	-1.23289	0.147549	0.0854632	48.3081	0.172705
548	131.5	-22.5	128	4276.23	149.65	45.9447	1367.81	0.000195482	0.986885	0.767149	602.549	0.816837	0.799233	0.440485	2.41005	0.433553	0.673185	-0.450911	-0.12509	1.05551	-0.812095	2.55424	-0.436453	0.354739	0.0934207	43.5847	0.17587
549	132.5	-22.5	138	4470.71	149.571	43.4794	1325.4	0.000197328	0.987485	0.766342	634.001	0.81554	0.796662	0.276466	2.53309	0.0452968	1.09319	-0.530577	-0.0554317	1.09032	-0.805083	2.69384	-0.788169	0.725931	0.0958941	54.5723	0.19485
550	133.5	-22.5	137	4451.28	149.002	44.0608	1352.04	0.000197602	0.987456	0.765826	623.213	0.813911	0.795557	0.284865	2.33093	0.200063	0.844653	-0.524317	-0.0407566	1.05426	-0.881618	2.53711	-0.922609	0.940909	0.0940318	51.6731	0.197783
551	134.5	-22.5	132	4286.5	147.11	43.8697	1400.9	0.000148624	0.988807	0.771763	568.913	0.812733	0.790529	-0.0633887	1.64617	-0.114395	0.399422	-0.748865	0.582748	1.44459	-1.3168	2.4424	-1.34075	0.554073	0.0896165	49.8944	0.203009
552	135.5	-22.5	129	4219.29	147.497	43.2332	1393.21	0.000196154	0.986892	0.76619	609.057	0.815162	0.788986	-0.0552115	1.72643	-0.488998	0.453042	-0.39724	-0.195364	1.11054	-0.786691	2.47858	-1.38482	0.136784	0.0806739	53.9864	0.192896
553	136.5	-22.5	126	4148.31	148.134	43.1519	1385.21	0.000213987	0.987859	0.764195	607.816	0.825409	0.79071	-0.0694783	1.92392	-0.620042	0.504205	-0.223831	0.128912	0.969002	-0.788323	3.00143	-1.08993	0.0160087	0.0713916	44.29	0.17833
554	137.5	-22.5	127	4253.47	150.721	44.5098	1320.23	0.000267622	0.985833	0.752539	658.213	0.828342	0.78828	0.445996	2.75309	-0.0777768	1.07264	0.0568783	-0.621438	0.212149	-0.354942	3.24092	-1.43369	0.00293722	0.0696583	29.4829	0.182944
555	138.5	-22.5	132	4384.36	151.314	42.7858	1259.62	0.000263052	0.985906	0.757427	721.959	0.822127	0.795004	0.551662	3.10528	-0.473319	1.65722	-0.0218419	-0.63542	0.489179	0.108704	2.98812	-0.849718	0.0133275	0.0737466	22.552	0.197865
556	139.5	-22.5	136	4590.99	152.698	44.3976	1213.72	0.000438946	0.984226	0.746153	715.353	0.818756	0.786111	1.28899	3.55216	0.287856	2.19148	1.28644	-1.60444	-0.321071	-0.0736244	2.96577	-1.78384	0.0440991	0.082577	40.4885	0.184084
557	140.5	-22.5	145	4642.34	151.506	41.5891	1298.59	0.000446198	0.984619	0.752071	718.975	0.818126	0.789082	0.436115	3.33998	-0.348312	1.44396	0.876339	-1.29796	0.00627126	-0.352697	3.00926	-1.69088	0.0766907	0.0884378	35.9742	0.220703
558	141.5	-22.5	149	4697.13	149.714	40.6207	1322.26	0.000443677	0.985251	0.748763	725.462	0.822636	0.792737	0.231175	2.73158	-0.548118	1.25688	0.791962	-1.05133	-0.159425	-0.444822	3.5396	-1.38377	0.127263	0.100873	40.8019	0.252487
559	142.5	-22.5	154	4896.71	148.804	42.1051	1327.38	0.000438972	0.985382	0.743378	709.064	0.810881	0.792499	0.860184	2.47473	0.307079	1.21473	0.709699	-1.25335	-0.622368	-0.774982	2.70196	-1.5393	0.182532	0.118652	34.5966	0.246238
560	143.5	-22.5	153	4901.82	148.849	41.889	1317.7	0.000434406	0.985448	0.744487	704.39	0.813312	0.79278	1.00425	2.47256	0.14729	1.30897	0.826565	-1.35631	-0.494697	-0.775937	2.99225	-1.5249	0.182098	0.138866	29.9485	0.230007
561	144.5	-22.5	160	4949.6	149.969	40.2369	1311.23	0.000442125	0.985708	0.737387	676.777	0.800374	0.799624	0.395578	2.98617	-0.248256	1.41445	0.656088	-1.15039	-0.951576	-1.29873	2.1819	-0.796283	0.394431	0.156788	19.4434	0.247563
562	145.5	-22.5	173	5138.61	151.311	38.6707	1299.49	0.000478411	0.985752	0.747891	713.455	0.798027	0.786818	-0.0190809	3.68139	-0.365674	1.61446	0.753869	-1.39825	-0.38394	-1.32281	2.39462	-2.29221	1.28276	0.193727	56.1003	0.290573
563	146.5	-22.5	181	5323.59	149.3	37.5535	1325.68	0.000462734	0.986137	0.747372	661.002	0.789541	0.792512	0.141975	3.04468	-0.587341	1.37609	0.704049	-1.51926	-0.446909	-2.17659	1.86277	-1.83916	3.65546	0.230467	59.6909	0.279663
564	147.5	-22.5	194	5586.29	149.022	37.6428	1320.58	0.000455534	0.987066	0.743854	733.889	0.791526	0.812349	0.240571	3.08256	-0.0107891	1.51804	0.465442	-0.954513	-0.893364	-1.72985	2.1879	0.30433	6.29598	0.266203	53.9976	0.205876
565	148.5	-22.5	223	6284.87	150.657	38.1899	1306.48	0.000465845	0.98817	0.749181	877.864	0.784933	0.812745	1.26402	4.14327	1.53389	1.88997	0.0225993	-0.430786	-0.534265	-1.02052	2.12711	0.177926	7.61696	0.305866	78.0324	0.207698
566	149.5	-22.5	245	6780.89	151.093	36.5032	1254.55	0.000486254	0.989003	0.75735	1012.47	0.771945	0.812702	1.92819	4.82967	1.48123	2.76451	-0.115602	-0.0295626	0.0739336	-0.0192436	1.14401	0.0871137	7.2138	0.42644	118.531	0.186355
575	114.5	-23.5	141	4635.61	152.98	43.1577	1288.2	0.000357018	0.986155	0.763371	704.055	0.817667	0.792624	0.970719	3.66625	0.0821	1.50374	0.572317	-0.609891	0.667343	-0.424573	2.83691	-1.32485	0.27193	0.10079	51.7032	0.157553
576	115.5	-23.5	125	4272.94	151.919	44.8993	1290.62	0.000362374	0.984585	0.757133	643.117	0.81258	0.779962	0.904113	3.03028	-0.0973968	1.36207	0.997576	-1.16499	0.474736	-0.438513	2.19481	-2.25007	0.163178	0.093347	69.0197	0.184633
577	116.5	-23.5	119	4109.79	150.784	45.7365	1355.58	0.000360264	0.984188	0.760584	634.434	0.818555	0.789168	0.747973	2.6332	-0.103952	0.759667	1.4344	-1.60822	0.650136	-0.267261	2.47134	-1.37159	1.14081	0.0877081	87.6606	0.170902
578	117.5	-23.5	125	4267.76	149.96	45.7752	1371.07	0.000362924	0.984537	0.765957	637.501	0.815804	0.789493	0.875352	2.44103	0.196818	0.65508	1.3741	-1.65065	0.993163	-0.454416	2.40761	-1.36083	1.42987	0.0832199	94.2981	0.184682
579	118.5	-23.5	131	4363.98	150.249	43.9391	1295.36	0.000268035	0.985393	0.76741	642.834	0.815293	0.799272	0.628683	2.61143	-0.164189	1.31967	0.144987	-1.04954	1.06987	-0.595387	2.4392	-0.440017	2.67551	0.0886819	121.31	0.130226
580	119.5	-23.5	127	4227.08	149.965	43.6001	1328.91	0.000196172	0.986731	0.770663	647.854	0.809389	0.798902	0.310324	2.47608	-0.453788	1.02258	-0.296949	-0.409691	1.12706	-0.433144	2.07511	-0.435181	2.32895	0.0849102	67.4402	0.125772
581	120.5	-23.5	119	4117.58	150.142	46.7145	1471.8	0.000346156	0.984093	0.757742	603.001	0.825183	0.791672	0.791101	2.4554	0.224692	-0.204611	0.943027	-1.33096	0.564987	-0.57354	2.81976	-1.09159	0.809418	0.0754994	47.7418	0.184673
582	121.5	-23.5	106	3784.82	149.668	49.9926	1427.22	0.000174224	0.985157	0.764735	560.056	0.83255	0.776698	0.677581	2.19647	0.530165	0.120364	-0.288945	-0.61254	0.890185	-0.431664	2.66247	-2.18252	0.365524	0.0688473	43.6128	0.192985
583	122.5	-23.5	107	3715.57	150.225	48.2735	1475.09	0.000175994	0.985499	0.766826	558.746	0.827555	0.781648	-0.0204314	2.34404	0.0996893	-0.248953	-0.198468	-0.521117	0.842402	-0.458768	2.58571	-1.68099	0.137734	0.0637112	41.413	0.185303
584	123.5	-23.5	102	3541.75	149.49	48.4055	1545.45	0.000113367	0.988162	0.773143	376.566	0.838436	0.786297	-0.370428	2.06713	-0.118987	-0.788637	-0.674384	0.580999	1.23821	-1.96461	2.97136	-1.18549	0.0370844	0.0627511	29.0871	0.213372
585	124.5	-23.5	93	3369.69	148.908	49.8984	1467.88	0.000108103	0.987934	0.765674	368.729	0.830684	0.784192	0.00738781	1.81384	-0.178341	-0.190516	-0.595812	0.581922	0.893523	-1.68822	2.5865	-1.41458	0.0352383	0.0648241	17.191	0.234927
586	125.5	-23.5	91	3347.3	147.773	50.3756	1374.13	0.000101956	0.987231	0.751925	400.4	0.821908	0.781135	0.184143	1.51003	-0.178306	0.468358	-0.662527	0.392486	0.315459	-1.29828	2.08872	-1.58293	0.125745	0.065464	19.0864	0.128972
587	126.5	-23.5	92	3292.66	147.755	48.6815	1454.89	0.000104462	0.987101	0.755564	397.368	0.829222	0.791986	-0.375892	1.52456	-0.574182	-0.0910593	-0.574973	0.266121	0.438755	-1.41576	2.58104	-0.609429	0.0708845	0.067607	42.615	0.182
588	127.5	-23.5	88	3277.39	145.006	52.461	1326.15	0.000107289	0.986436	0.747709	394.47	0.821157	0.775084	0.247003	0.791676	0.157062	0.77241	-0.516554	0.157208	0.135581	-1.23284	2.1355	-1.97295	0.0332817	0.0714357	39.2389	0.132146
589	128.5	-23.5	97	3420.25	146.959	49.2569	1459.43	0.000114666	0.987525	0.758176	390.572	0.821573	0.78356	-0.351386	1.34704	-0.185012	-0.128134	-0.539944	0.335436	0.52444	-1.66043	2.27519	-1.35107	0.0327733	0.0747362	31.3229	0.142747
590	129.5	-23.5	103	3589.44	145	48.437	1486.94	0.000112251	0.987379	0.761096	381.383	0.830789	0.792337	-0.207477	0.872819	-0.0845584	-0.333449	-0.624641	0.183099	0.770004	-1.97258	2.87706	-0.695107	0.0230753	0.0788826	44.8862	0.142652
591	130.5	-23.5	111	3805.92	145.628	47.8458	1532.79	0.000114645	0.988004	0.767073	404.655	0.821887	0.792312	-0.048633	1.09493	0.168635	-0.696121	-0.891538	0.537012	1.26029	-1.9952	2.64554	-0.766151	0.0574136	0.0875924	45.6016	0.148556
592	131.5	-23.5	125	4143.46	148.353	45.6154	1424.31	0.000139324	0.988944	0.766686	552.211	0.828696	0.793993	0.0411228	1.98395	0.164999	0.152124	-0.854753	0.790703	1.00905	-1.1417	3.16733	-0.86649	0.263409	0.0973976	88.9103	0.161547
593	132.5	-23.5	140	4541.84	148.73	43.8692	1344.13	0.000197464	0.987596	0.765255	647.648	0.81419	0.799321	0.455621	2.28101	0.288234	0.922875	-0.625445	0.0750495	0.919304	-0.722487	2.63886	-0.578006	0.755587	0.098076	107.325	0.182104
594	133.5	-23.5	143	4570.01	149.104	42.8211	1325.18	0.000197724	0.987764	0.767598	641.183	0.814284	0.799828	0.214193	2.47308	0.0113078	1.12896	-0.623891	0.142718	1.23368	-0.940149	2.644	-0.52821	1.02718	0.0958945	84.7301	0.183155
595	134.5	-23.5	138	4491.83	147.868	43.7003	1339.97	0.000197603	0.987493	0.764778	625.722	0.812841	0.793697	0.404004	1.95352	0.107616	0.972229	-0.519457	0.0359412	1.07373	-0.939218	2.53812	-1.08253	1.04615	0.093165	131.439	0.195907
596	135.5	-23.5	134	4335.46	147.114	42.74	1387.02	0.000196313	0.987138	0.768364	658.077	0.819373	0.792502	-0.0314645	1.67377	-0.44018	0.521502	-0.461349	-0.123852	1.22846	-0.512762	2.86315	-1.13226	0.311968	0.0802891	106.858	0.18918
597	136.5	-23.5	124	4143.25	148.885	43.8151	1347.41	0.00021439	0.987645	0.763312	591.373	0.830347	0.786178	0.191289	2.15375	-0.486634	0.813499	-0.200697	0.117543	0.859365	-0.86933	3.11143	-1.40221	3.21524e-05	0.0673914	39.1901	0.145011
598	137.5	-23.5	119	4073.53	149.241	45.1	1306.47	0.000236363	0.987019	0.757921	603.746	0.827833	0.78361	0.473754	2.18559	-0.261156	1.12057	-0.085211	0.0202174	0.644078	-0.62942	2.95162	-1.63224	0.00102517	0.0611032	31.3419	0.14413
599	138.5	-23.5	124	4186.22	152.453	43.9765	1310.58	0.000260706	0.985728	0.757511	699.118	0.825512	0.793806	0.470805	3.29758	-0.419435	1.15265	0.0753893	-0.564378	0.54857	0.11346	2.87763	-0.866448	0.0118639	0.0606274	36.6931	0.154502
600	139.5	-23.5	138	4520.46	153.684	42.5486	1315.52	0.000436263	0.98445	0.749605	725.062	0.826344	0.79866	0.600839	3.99942	-0.301269	1.23162	1.09537	-1.48549	-0.150792	-0.0372772	3.44769	-0.563163	0.0402648	0.0640827	20.5869	0.209014
601	140.5	-23.5	144	4634.57	151.82	41.7265	1332.24	0.000441729	0.984954	0.749941	721.958	0.821911	0.798146	0.509667	3.44941	-0.340281	1.12494	0.882789	-1.16123	-0.209611	-0.280625	3.30684	-0.758003	0.0533222	0.0699516	23.7586	0.237134
602	141.5	-23.5	144	4660.82	148.915	43.2666	1418.16	0.000436139	0.984942	0.747289	763.308	0.825029	0.79785	0.658721	2.41273	0.254868	0.267459	0.713007	-1.07386	-0.218762	0.113039	3.41348	-0.825285	0.0624196	0.0815676	28.3901	0.247141
603	142.5	-23.5	148	4700.84	147.71	42.024	1430.87	0.000436914	0.98502	0.74684	757.467	0.810303	0.78508	0.372356	2.05632	-0.0545284	0.157969	0.863042	-1.3985	-0.267978	-0.101647	2.58397	-2.15515	0.120397	0.102867	29.3343	0.213928
604	143.5	-23.5	152	4824.71	149.626	41.7185	1340.91	0.000436975	0.985304	0.743204	764.379	0.810711	0.792898	0.639771	2.73216	0.0171626	1.09546	0.724871	-1.16851	-0.529049	-0.165909	2.64944	-1.41717	0.245619	0.127392	28.0298	0.220714
605	144.5	-23.5	158	4938.81	148.866	41.2526	1316.05	0.000440591	0.985642	0.735908	715.96	0.808581	0.792552	0.590938	2.55555	0.0936865	1.33543	0.62763	-1.06035	-1.13012	-0.827012	2.66185	-1.5477	0.669504	0.147709	24.2762	0.267476
606	145.5	-23.5	169	5106.6	148.486	39.6207	1313.93	0.000465386	0.985544	0.743823	734.866	0.79998	0.798711	0.25359	2.51313	-0.129384	1.41902	0.675129	-1.32359	-0.558739	-0.928077	2.40664	-1.0006	2.62153	0.188316	59.154	0.33703
607	146.5	-23.5	185	5298.95	147.807	35.5258	1366.98	0.00048229	0.986176	0.74913	743.187	0.783989	0.786398	-0.502886	2.45235	-1.4006	0.945764	0.598618	-1.24177	-0.169737	-1.35574	1.45077	-2.59345	5.48705	0.23549	52.3236	0.272633
608	147.5	-23.5	198	5560.33	149.436	35.1147	1352.54	0.0004876	0.986831	0.751168	712.641	0.788131	0.804866	-0.398397	3.29373	-1.15628	1.18511	0.678897	-1.2447	-0.211239	-1.98456	2.02352	-0.569458	6.6938	0.276329	106.583	0.225756
609	148.5	-23.5	207	5848.98	149.004	37.3381	1363.98	0.00046632	0.987464	0.750444	783.371	0.78721	0.808628	0.348421	3.19812	0.3286	1.06259	0.315686	-0.823264	-0.494294	-1.35952	1.97302	-0.148021	8.0359	0.293918	54.7252	0.206825
610	149.5	-23.5	243	6715.23	149.973	36.8783	1255.92	0.000472963	0.988723	0.747066	965.513	0.78015	0.805099	1.79037	4.10647	1.65717	2.69706	-0.1459	-0.239349	-0.934532	-0.419034	1.88739	-0.800605	9.11496	0.343973	130.261	0.170909
611	150.5	-23.5	258	7045.08	150.714	35.8787	1244.99	0.000489299	0.989276	0.750231	1023.07	0.774149	0.817667	2.26572	4.88467	1.68562	3.06256	-0.164852	0.0519062	-0.633251	-0.197391	1.53648	0.689327	6.97071	0.468979	111.718	0.173136
619	114.5	-24.5	139	4549.31	151.314	43.537	1284.08	0.000351892	0.98658	0.758241	627.08	0.80744	0.792378	0.676702	3.08795	0.113635	1.52953	0.512262	-0.410058	0.41461	-1.07208	2.18507	-1.28246	0.213266	0.101992	65.7221	0.166284
620	115.5	-24.5	123	4288.22	150.89	47.891	1286.63	0.000354993	0.985085	0.751672	592.959	0.808028	0.785232	1.30786	2.69348	0.824808	1.35951	1.01433	-1.00435	0.153414	-0.813163	1.94327	-1.73754	0.0552839	0.0883627	48.1227	0.13808
621	116.5	-24.5	123	4191.7	151.819	44.7584	1345.53	0.000364753	0.984588	0.749834	626.506	0.806468	0.787332	0.679663	2.93414	-0.240993	0.8554	1.04954	-1.15665	0.0561726	-0.505373	1.8622	-1.5885	0.107859	0.0858711	50.4163	0.176089
622	117.5	-24.5	123	4233.76	151.989	45.7692	1341.41	0.000362087	0.984373	0.753596	629.551	0.805368	0.782304	0.955751	3.0019	0.0923327	0.899859	1.33078	-1.53157	0.259083	-0.47438	1.78501	-2.13797	0.431692	0.0825583	60.509	0.150493
623	118.5	-24.5	124	4274.41	152.161	46.3668	1341.67	0.000350229	0.985135	0.759007	588.336	0.805679	0.792696	1.0778	3.07797	0.37187	0.890008	1.08003	-1.14416	0.581025	-0.797371	1.87391	-1.09375	0.77246	0.0799069	63.1302	0.138545
624	119.5	-24.5	123	4177.08	151.023	44.8928	1410.6	0.000347521	0.985089	0.757841	564.608	0.809351	0.788277	0.572813	2.74038	-0.192854	0.303265	0.817485	-0.936276	0.649219	-0.97309	2.01521	-1.52678	0.912675	0.0762758	47.1059	0.123554
625	120.5	-24.5	117	4038.68	149.582	48.4608	1415.26	0.000340417	0.984847	0.751001	544.915	0.819055	0.784606	0.551537	2.25943	0.708149	0.245045	0.82176	-0.906725	0.177896	-1.00819	2.42922	-1.71321	0.307208	0.0762374	31.0121	0.176265
626	121.5	-24.5	110	3836.28	147.835	48.9644	1491.74	0.000287675	0.984249	0.754382	469.548	0.824089	0.773263	0.320651	1.72958	0.460065	-0.382803	0.501758	-0.90492	0.24322	-1.46877	2.57365	-2.62506	0.143026	0.0732211	27.9644	0.172933
627	122.5	-24.5	100	3530.2	145.417	49.3285	1436.09	9.2446e-05	0.988497	0.760249	385.466	0.81706	0.774432	-0.114983	0.987427	-0.00356099	0.0482861	-0.906414	0.806018	0.616538	-1.81557	1.95997	-2.17802	0.119563	0.0685752	39.275	0.174771
628	123.5	-24.5	99	3524.63	144.429	51.2838	1480.85	9.37101e-05	0.988793	0.759581	326.863	0.83151	0.781387	0.0104403	0.712379	0.506688	-0.303932	-0.833905	0.902788	0.485769	-2.41804	2.68484	-1.59958	0.046826	0.0650158	26.9994	0.196149
629	124.5	-24.5	98	3570.19	143.869	51.784	1321.27	9.35242e-05	0.988821	0.755896	323.943	0.825717	0.778777	0.472033	0.535627	0.59436	0.82956	-0.738826	0.820239	0.33491	-2.324	2.46618	-1.86936	0.0404977	0.0651697	19.2749	0.184572
630	125.5	-24.5	93	3420.01	145.04	51.667	1301.39	9.34128e-05	0.988212	0.749212	357.692	0.833901	0.782075	0.325304	0.811397	0.244363	0.949189	-0.632289	0.582703	0.109364	-1.83771	2.79087	-1.49167	0.0522964	0.0659947	22.6228	0.14641
631	126.5	-24.5	94	3393.15	145.338	50.7488	1394.74	0.000106744	0.987053	0.756926	411.187	0.827908	0.788499	-0.0476202	0.908531	0.0688431	0.304729	-0.553166	0.200062	0.414995	-1.42353	2.51045	-0.950942	0.0769776	0.0674206	40.7544	0.182917
632	127.5	-24.5	95	3435.46	140.57	51.5983	1357.51	0.000107252	0.987345	0.749169	387.957	0.810483	0.76992	0.122053	-0.314836	0.383289	0.577922	-0.720262	0.493743	-0.00938846	-1.55453	1.68305	-2.55725	0.0489794	0.0702015	38.8012	0.14702
633	128.5	-24.5	102	3469.97	142.994	47.0781	1539.47	9.91607e-05	0.989181	0.753147	318.433	0.820564	0.781606	-0.871054	0.319164	-0.522473	-0.7334	-0.843054	1.03051	0.291727	-2.50437	2.40322	-1.63308	0.116761	0.0765475	65.167	0.158689
634	129.5	-24.5	101	3534.4	144.712	49.3755	1504.15	0.000104832	0.98873	0.754189	326.391	0.817831	0.778763	-0.245766	0.773371	0.0654764	-0.482597	-0.78593	0.896158	0.38235	-2.40336	2.13705	-1.8119	0.0437697	0.0833458	64.8719	0.145225
635	130.5	-24.5	110	3721.55	144.539	46.3622	1465.95	0.000116352	0.988217	0.760536	370.815	0.82891	0.7867	-0.451481	0.774191	-0.346986	-0.186918	-0.823559	0.574834	0.781629	-2.25657	2.84635	-1.2958	0.0734327	0.0878485	61.0277	0.145687
636	131.5	-24.5	116	3934.84	144.583	47.2322	1424.66	0.000126433	0.988338	0.766256	390.753	0.815189	0.781846	0.0246378	0.787372	0.240892	0.136716	-0.864317	0.626263	1.13262	-2.30025	2.21717	-1.76637	0.509014	0.0912008	95.2357	0.165375
637	132.5	-24.5	129	4259.34	146.33	44.5766	1317.27	0.000186487	0.98702	0.764414	597.15	0.811194	0.789211	0.209183	1.37073	-0.0170067	1.0827	-0.611638	-0.00711278	1.07202	-0.856588	2.21126	-1.2884	1.32667	0.0882593	96.9616	0.184938
638	133.5	-24.5	136	4464.48	147.983	44.3105	1285.52	0.00019759	0.987411	0.764426	644.61	0.813007	0.796954	0.511145	1.95681	0.247766	1.42615	-0.578032	0.0684953	0.962385	-0.65336	2.59209	-0.688464	0.335254	0.0806953	81.0324	0.192425
639	134.5	-24.5	134	4399.04	146.619	44.6672	1344.12	0.000196343	0.987173	0.76529	647.014	0.814433	0.789922	0.369783	1.52048	0.254829	0.888071	-0.565161	-0.000275248	1.0875	-0.625366	2.61037	-1.33764	0.0420479	0.0748324	67.8396	0.182035
640	135.5	-24.5	130	4254.98	146.663	44.2592	1365.43	0.000196172	0.986908	0.766709	642.197	0.824059	0.791692	0.0319378	1.5005	-0.0849083	0.683853	-0.553097	-0.00906574	1.0688	-0.517389	3.08697	-1.07054	0.00656176	0.0662757	41.82	0.152308
641	136.5	-24.5	114	3968.46	149.305	46.425	1320.99	0.000207385	0.987284	0.762589	567.205	0.819788	0.783712	0.551126	2.1499	-0.131678	0.982747	-0.195527	0.27797	0.986146	-0.73015	2.42641	-1.59731	0.000245345	0.0587036	26.3975	0.125521
642	137.5	-24.5	111	3954.39	153.271	48.4384	1333.6	0.000226949	0.984845	0.773404	605.888	0.835369	0.795582	0.949217	3.29476	0.368514	0.862894	-0.0780907	-0.66941	1.64769	-0.327951	3.16741	-0.460304	7.14031e-05	0.0528396	19.6444	0.128075
643	138.5	-24.5	128	4305.43	153.688	44.9595	1324.5	0.000248719	0.985723	0.760108	674.866	0.830816	0.803545	0.648319	3.78657	0.0833462	1.07584	-0.204643	-0.574251	0.559206	-0.232049	3.28233	-0.0530547	0.0277314	0.0519746	12.7266	0.148053
644	139.5	-24.5	141	4527.48	154.03	41.6066	1339.88	0.000426909	0.984702	0.749583	698.729	0.823857	0.799304	0.248465	4.14607	-0.517549	1.02788	0.81005	-1.24703	-0.176136	-0.378679	3.18938	-0.546841	0.104631	0.0565642	13.2686	0.182367
645	140.5	-24.5	144	4576.08	154.239	40.6618	1310.81	0.000449424	0.984978	0.750343	702.647	0.825729	0.80077	0.135484	4.185	-0.758148	1.30959	0.906318	-1.2245	-0.137647	-0.396696	3.37411	-0.530756	0.0379366	0.0630289	17.7201	0.205081
646	141.5	-24.5	149	4743.85	150.531	41.714	1362.13	0.000449238	0.985272	0.744618	695.875	0.818059	0.80236	0.506039	3.0191	-0.132656	0.825631	0.74004	-1.0186	-0.453801	-0.594547	3.0141	-0.402241	0.0168969	0.0749915	32.4226	0.2306
647	142.5	-24.5	147	4604.56	149.282	41.1787	1428.98	0.000422809	0.985709	0.746593	729.155	0.810242	0.79556	-0.0780156	2.55204	-0.44187	0.147389	0.978867	-1.0381	-0.341669	-0.209573	2.40571	-1.09888	0.0968376	0.0922391	22.5779	0.201592
648	143.5	-24.5	155	4755.25	147.924	39.9915	1402.74	0.000425147	0.985984	0.743822	736.062	0.804898	0.797145	-0.166036	2.17726	-0.552725	0.425093	0.913264	-1.11639	-0.668055	-0.400969	2.27962	-0.994709	0.416175	0.117699	32.1442	0.230676
649	144.5	-24.5	167	5044	147.2	39.9415	1358.99	0.000455593	0.986155	0.742836	736.449	0.797157	0.790125	0.0730146	2.00314	-0.055939	0.935431	0.628837	-0.973446	-0.852848	-0.790114	2.09021	-1.8106	1.27704	0.157723	56.0653	0.265324
650	145.5	-24.5	161	4896.94	145.825	39.6776	1387.45	0.00043876	0.985787	0.746538	669.445	0.797229	0.786889	-0.106253	1.43183	-0.435794	0.605839	0.85553	-1.44209	-0.480571	-1.26738	1.92469	-2.18896	3.88861	0.190058	47.7329	0.27206
651	146.5	-24.5	174	5047.73	145.9	36.7135	1444.4	0.000447544	0.986316	0.750166	678.039	0.787822	0.793881	-0.768276	1.57151	-1.26475	0.0277072	0.754008	-1.22038	-0.115653	-1.55829	1.52983	-1.62507	7.56521	0.241697	64.6382	0.263871
652	147.5	-24.5	197	5576.92	147.516	36.1873	1411.7	0.000489056	0.986453	0.757034	741.855	0.774187	0.792626	-0.192108	2.43535	-0.650622	0.443625	0.830482	-1.79393	0.138057	-1.55384	0.848068	-1.93149	9.66211	0.295467	175.797	0.201737
653	148.5	-24.5	213	5965.97	148.94	36.1757	1371.89	0.00048474	0.986976	0.748458	793.759	0.785308	0.798616	0.417165	3.23861	-0.0531912	0.96402	0.417796	-1.24157	-0.469295	-1.41409	1.98304	-1.19549	10.9677	0.318486	167.685	0.212681
654	149.5	-24.5	223	6161.23	149.233	36.0293	1335.24	0.000470169	0.98794	0.744798	799.452	0.787388	0.807551	0.493349	3.47991	0.288338	1.49875	0.0730622	-0.554077	-1.06656	-1.716	2.26359	-0.371366	10.9073	0.342006	101.923	0.139116
655	150.5	-24.5	249	6771.08	149.847	35.8002	1252.97	0.000475082	0.988907	0.745254	989.718	0.777053	0.809865	1.51721	4.19794	1.25186	2.86172	-0.0765076	-0.216729	-1.34752	-0.300643	1.72165	-0.243569	9.7707	0.39784	140.81	0.173606
656	151.5	-24.5	256	6973.03	149.952	36.1246	1256.22	0.000475061	0.98915	0.747724	1082.82	0.770981	0.811191	2.07674	4.32941	1.80282	2.86076	-0.140377	-0.0632679	-0.950712	0.509203	1.17729	-0.111423	9.26495	0.550926	160.075	0.261997
663	114.5	-25.5	147	4699.87	150.108	41.9781	1358.98	0.000369311	0.98642	0.768622	704.771	0.798383	0.800609	0.517721	2.78953	-0.111715	0.824831	0.400556	-0.435722	0.923706	-0.53088	1.74593	-0.643265	0.832517	0.101374	47.1449	0.177711
664	115.5	-25.5	133	4435.85	150.741	46.2523	1376.1	0.000369483	0.985093	0.756407	628.196	0.803498	0.786697	0.785212	2.76591	0.801742	0.622054	0.780445	-1.12373	0.435054	-0.760366	1.87799	-1.79421	0.408701	0.0891196	41.949	0.159922
665	116.5	-25.5	131	4367.74	151.519	45.5822	1395.81	0.000366798	0.984907	0.758209	636.372	0.815301	0.793979	0.615865	3.016	0.423342	0.44373	0.786312	-1.14421	0.547903	-0.601043	2.52927	-1.04771	0.0203413	0.0877792	37.729	0.140798
666	117.5	-25.5	123	4170.14	151.151	46.1897	1411.38	0.000346961	0.985373	0.751591	581.785	0.812364	0.794757	0.51091	2.77777	0.233068	0.307924	0.879803	-0.846459	0.194989	-0.901569	2.23565	-0.907343	0.0474596	0.0825222	36.2139	0.160528
667	118.5	-25.5	122	4171.32	150.607	47.2894	1398.24	0.000339875	0.985284	0.752672	556.957	0.816268	0.792273	0.66897	2.58451	0.554346	0.40492	0.775064	-0.748548	0.303805	-1.13569	2.40973	-1.07888	0.27603	0.0814856	38.2921	0.16837
668	119.5	-25.5	125	4213.79	149.277	46.6903	1442.57	0.000353702	0.984452	0.756484	555.941	0.814607	0.789435	0.491589	2.21043	0.540754	0.0167576	0.667968	-1.11718	0.675036	-1.15111	2.31031	-1.38985	0.485933	0.0822434	32.1867	0.160094
669	120.5	-25.5	119	4025.13	147.953	46.7557	1530.73	0.000266629	0.985991	0.752559	480.25	0.817048	0.784227	0.146535	1.77873	0.246434	-0.710071	0.193634	-0.370205	0.40352	-1.61039	2.33777	-1.86229	0.34765	0.0822144	35.2782	0.173819
670	121.5	-25.5	112	3850.22	145.716	47.4129	1516.52	0.000215115	0.987239	0.748341	410.485	0.810276	0.773381	0.0760421	1.10294	0.0920349	-0.571552	-0.0609016	0.185583	0.0999807	-2.05161	1.87927	-2.78682	0.472336	0.0817395	31.009	0.142529
671	122.5	-25.5	105	3723.33	146.669	50.3507	1550.6	0.000251679	0.984955	0.755221	403.096	0.819728	0.789847	0.364414	1.3357	0.623061	-0.806458	0.21261	-0.399977	0.481556	-1.88402	2.2495	-1.06756	0.262724	0.0732721	28.8907	0.162801
672	123.5	-25.5	102	3641.54	144.091	51.166	1469.26	0.000120489	0.987095	0.75212	404.047	0.809459	0.785959	0.311434	0.61824	0.63271	-0.216434	-0.742468	0.414358	0.363219	-1.76121	1.75043	-1.25072	0.0628347	0.0686703	16.9749	0.179068
673	124.5	-25.5	98	3522.51	144.353	51.3595	1404.19	0.000113148	0.987538	0.750223	354.957	0.82469	0.786537	0.160698	0.649879	0.454056	0.250555	-0.604048	0.419643	0.240684	-2.11479	2.40426	-1.15089	0.107929	0.0675195	22.167	0.139514
674	125.5	-25.5	93	3350.98	143.008	50.9428	1396.89	9.74853e-05	0.988322	0.756957	304.121	0.824334	0.785329	-0.164875	0.282071	0.0674492	0.274118	-0.609401	0.629059	0.560814	-2.47058	2.26662	-1.07114	0.175285	0.0675498	27.5447	0.1468
675	126.5	-25.5	92	3297.96	140.094	50.6988	1306.47	9.10726e-05	0.987998	0.747667	323.8	0.818573	0.774761	-0.334529	-0.43843	-0.0589159	0.912626	-0.740035	0.647556	0.0812719	-2.11451	2.07527	-1.89874	0.238231	0.0708542	33.0684	0.17923
676	127.5	-25.5	90	3197.17	137.67	50.1062	1323.82	6.55545e-05	0.989358	0.752625	116.786	0.828138	0.783817	-0.713359	-0.999553	-0.313032	0.783973	-0.920642	1.16774	0.327557	-4.16085	2.53552	-1.23045	0.0877723	0.0747515	34.8781	0.184035
677	128.5	-25.5	98	3433.9	141.126	48.9641	1455	7.68519e-05	0.989579	0.752671	250.69	0.819231	0.77752	-0.450301	-0.168432	-0.195021	-0.116531	-0.969085	1.22218	0.254439	-3.0163	2.25466	-1.89525	0.109426	0.0817141	45.1395	0.182962
678	129.5	-25.5	103	3626.82	143.1	49.8382	1452.89	9.77875e-05	0.988632	0.750368	318.267	0.810917	0.777356	0.0447974	0.34308	0.324688	-0.107787	-0.88484	0.815487	0.168432	-2.50669	1.90938	-1.91902	0.090068	0.0954417	44.6026	0.175384
679	130.5	-25.5	104	3567.83	143.301	46.3326	1442.53	0.000102547	0.988571	0.757668	335.463	0.824613	0.778306	-0.528218	0.424243	-0.632037	-0.0271434	-0.924644	0.830667	0.516302	-2.44177	2.54984	-1.97954	0.112431	0.100329	70.1658	0.167972
680	131.5	-25.5	110	3655.31	144.319	44.9564	1473.98	0.000115458	0.98869	0.762354	370.831	0.827376	0.782782	-0.899866	0.721485	-0.776739	-0.24477	-0.85468	0.774304	0.893922	-2.27783	2.71925	-1.69554	0.0601471	0.0896673	56.9325	0.175607
681	132.5	-25.5	120	3968.78	145.37	45.2002	1402.34	0.000126458	0.988593	0.765629	475	0.830842	0.782301	-0.375242	1.05791	-0.24639	0.316429	-0.892766	0.795127	1.07941	-1.71698	3.1307	-1.86676	0.0665599	0.0770543	40.3516	0.174905
682	133.5	-25.5	126	4204.74	146.622	45.251	1325.58	0.000192503	0.987075	0.758465	611.731	0.819684	0.789683	0.279091	1.45156	0.0538524	0.999957	-0.55151	0.0827345	0.526205	-0.694145	2.69353	-1.22403	0.0041633	0.0704824	50.0275	0.172509
683	134.5	-25.5	130	4291.07	146.201	44.6244	1321.97	0.000196166	0.987117	0.764176	603.213	0.815931	0.789739	0.256143	1.32969	0.0307834	1.05867	-0.558315	0.0525984	0.866387	-0.930494	2.61521	-1.32704	0.00590524	0.0624938	51.327	0.139058
684	135.5	-25.5	126	4162.27	146.901	44.7428	1319.46	0.000205695	0.986833	0.774195	599.67	0.817706	0.796214	0.0150823	1.55756	-0.110984	1.03138	-0.458774	0.0253277	1.48308	-0.824331	2.64046	-0.610491	0.0104493	0.0542458	30.7193	0.128064
685	136.5	-25.5	113	3828.85	149.665	45.01	1279.95	0.000191219	0.985865	0.773675	565.666	0.819184	0.800505	-0.198732	2.27019	-0.643353	1.30846	-0.404348	-0.152616	1.57281	-0.728469	2.42082	-0.108398	0.000670778	0.0500839	21.8588	0.124417
686	137.5	-25.5	118	3987.23	153.119	46.0924	1389.42	0.000216842	0.985492	0.767306	573.975	0.823342	0.809533	0.0675612	3.4595	-0.0263251	0.437759	-0.212489	-0.438545	1.0714	-0.832015	2.63208	0.616232	0.000502852	0.0461874	18.622	0.128206
687	138.5	-25.5	133	4449.54	153.191	46.8087	1430.78	0.00041491	0.984826	0.751654	658.121	0.819303	0.802795	0.828577	3.70897	0.983077	0.105132	0.964255	-0.963128	0.0581063	-0.559851	2.66237	-0.0811068	0.0211727	0.0453846	13.8683	0.135266
688	139.5	-25.5	145	4644.05	153.897	42.1752	1362.33	0.000421661	0.985661	0.749852	711.256	0.819157	0.808848	0.42091	4.10854	-0.130359	0.826798	0.581879	-0.612693	-0.0411125	-0.371988	2.91611	0.350255	0.0853772	0.049159	17.0021	0.141293
689	140.5	-25.5	146	4598.39	153.876	40.3788	1273.6	0.000421004	0.985474	0.748078	704.308	0.821427	0.808556	0.0154796	4.12316	-0.78692	1.67666	0.666005	-0.800992	-0.150396	-0.437114	3.0061	0.267977	0.0697397	0.0570734	18.2467	0.194866
690	141.5	-25.5	156	4839.83	150.748	40.3259	1362.56	0.000425479	0.985886	0.747487	719.035	0.816643	0.803232	0.210277	3.18261	-0.38054	0.844582	0.623149	-0.905354	-0.362562	-0.538452	2.86479	-0.420157	0.0495337	0.0697577	31.3741	0.172139
691	142.5	-25.5	159	4790.04	150.524	38.604	1409.1	0.000426845	0.986081	0.750908	768.781	0.813089	0.795086	-0.47703	3.15333	-0.952237	0.397123	0.568214	-0.879224	-0.117468	-0.179113	2.77622	-1.32337	0.112425	0.087558	20.9475	0.182325
692	143.5	-25.5	162	4833.69	149.311	38.5807	1409.21	0.000426823	0.986461	0.7466	742.615	0.80841	0.794555	-0.582713	2.7605	-0.856434	0.378537	0.673614	-0.903304	-0.492289	-0.506285	2.67057	-1.36164	0.447639	0.115211	42.9181	0.175242
693	144.5	-25.5	167	4951.45	147.889	38.9785	1419.71	0.000429162	0.986573	0.749788	735.852	0.797103	0.793944	-0.500653	2.30002	-0.481935	0.274661	0.931001	-1.20953	-0.37039	-0.726307	2.02987	-1.44413	1.77734	0.159165	37.7619	0.205572
694	145.5	-25.5	163	4913	147.489	39.9475	1408.4	0.00042461	0.986271	0.745415	713.692	0.798428	0.790283	-0.287794	2.0712	-0.203592	0.393803	0.833409	-1.24235	-0.578349	-0.910531	2.03099	-1.83336	3.69266	0.192704	32.5336	0.194928
695	146.5	-25.5	175	5179.49	147.549	37.8939	1359.91	0.0004803	0.985942	0.748074	720.803	0.790777	0.789957	-0.0893331	2.23361	-0.643358	0.975405	0.889869	-1.51887	-0.471884	-1.17268	1.81825	-2.24918	6.73021	0.231344	62.4602	0.220269
696	147.5	-25.5	196	5491.13	148	35.223	1380.54	0.000496199	0.986576	0.753453	750.997	0.786897	0.791474	-0.621598	2.58824	-1.18272	0.807624	0.75517	-1.35254	-0.0508355	-1.50723	1.78775	-1.97479	10.329	0.289682	87.0717	0.20482
697	148.5	-25.5	214	5952.99	147.951	35.3785	1332.85	0.000490499	0.987374	0.755876	755.487	0.789342	0.787823	0.22392	2.81833	-0.422416	1.48151	0.524248	-1.11529	0.0779006	-1.9048	2.35823	-2.58419	12.2137	0.325808	118.791	0.182073
698	149.5	-25.5	215	5986.97	149.484	35.7189	1278.76	0.000486278	0.987566	0.74717	773.932	0.791698	0.795085	0.311069	3.51084	-0.173372	2.14928	0.464653	-0.906715	-0.607422	-1.63657	2.62614	-1.66903	12.7724	0.342444	95.7676	0.164197
699	150.5	-25.5	237	6387	149.142	34.9688	1275.02	0.000488692	0.988198	0.74458	886.978	0.782005	0.811769	0.392535	3.65158	0.218251	2.41542	0.236509	-0.673406	-0.951993	-1.06301	2.02767	0.0603886	11.4193	0.361542	70.9295	0.172215
700	151.5	-25.5	263	7039.22	149.827	35.2238	1214.9	0.000492275	0.989269	0.738991	1100.21	0.769008	0.815516	1.74679	4.44046	1.51818	3.54144	-0.0636101	-0.129745	-1.68289	0.57675	1.07355	0.462651	12.1021	0.426787	87.8586	0.245275
701	152.5	-25.5	270	7228.8	149.972	35.292	1199.93	0.000492406	0.989557	0.747456	1082.68	0.764178	0.813342	2.26773	4.77149	1.88554	3.83619	-0.226197	0.14745	-0.686939	0.242706	0.65306	0.248028	10.3034	0.63316	92.3428	0.253658
707	114.5	-26.5	152	4898.75	149.406	43.1878	1367.59	0.000362216	0.98675	0.766924	707.59	0.789336	0.794544	1.09266	2.59061	0.624202	0.734261	0.0888766	-0.176938	0.869369	-0.670168	1.22636	-1.2897	1.85954	0.130311	60.9525	0.158718
708	115.5	-26.5	144	4685.1	150.403	44.0427	1402.34	0.000362731	0.985781	0.763913	661.514	0.793758	0.790541	0.807128	2.84508	0.553371	0.391927	0.146143	-0.568105	0.770415	-0.817052	1.41581	-1.53919	1.22425	0.104795	37.7863	0.164354
709	116.5	-26.5	137	4505.25	151.22	44.8051	1397.28	0.000362678	0.985508	0.755754	643.512	0.809163	0.793932	0.629385	3.01526	0.465804	0.445474	0.593138	-0.944328	0.360224	-0.74034	2.19804	-1.08489	0.0854532	0.0952369	31.0653	0.140637
710	117.5	-26.5	132	4334.16	149.855	44.6291	1445.62	0.000355656	0.984973	0.754705	609.107	0.806712	0.790208	0.235031	2.47635	0.136165	-0.00274966	0.724147	-1.05998	0.388045	-0.920681	1.96236	-1.45506	0.0810222	0.0935025	45.3523	0.150683
711	118.5	-26.5	125	4203.48	150.117	46.5075	1468.41	0.000354261	0.984435	0.753592	548.243	0.809051	0.78902	0.411849	2.45859	0.466892	-0.193378	0.779117	-1.22399	0.444899	-1.25501	2.03155	-1.50877	0.18579	0.0914164	37.3073	0.174609
712	119.5	-26.5	124	4134.26	147.877	46.1262	1515.79	0.000351708	0.984504	0.75335	554.658	0.809326	0.780327	0.130351	1.78553	0.300395	-0.590694	0.632754	-0.981427	0.424549	-1.12317	2.06087	-2.30257	1.29846	0.0943316	30.7618	0.14068
713	120.5	-26.5	123	4145	147.534	47.732	1590.67	0.000250438	0.986837	0.758011	499.698	0.811443	0.774599	0.352152	1.6879	0.820892	-1.19528	-0.0430167	-0.0556294	0.718689	-1.56571	2.08809	-2.75046	0.504774	0.0924591	33.5185	0.16587
714	121.5	-26.5	112	3878.94	146.699	49.2617	1564.55	0.000245284	0.986573	0.755618	452.133	0.813427	0.775754	0.268496	1.38683	0.680896	-0.935497	0.131735	-0.00892804	0.553511	-1.68899	2.01695	-2.5753	0.473798	0.0835842	24.2792	0.151873
715	122.5	-26.5	103	3691.13	146.882	51.5393	1548.37	0.000236813	0.985509	0.759425	422.277	0.814288	0.777548	0.475597	1.34665	0.834325	-0.787379	0.165858	-0.229891	0.706614	-1.64675	1.9335	-2.17731	0.245597	0.0772272	31.2352	0.165368
716	123.5	-26.5	101	3645.03	147.347	52.5684	1563.88	0.000251337	0.984376	0.7532	410.908	0.820738	0.785712	0.492945	1.48324	1.00159	-0.899545	0.401274	-0.667541	0.407521	-1.68461	2.27988	-1.3487	0.123879	0.0736232	22.1973	0.176378
717	124.5	-26.5	92	3332.54	141.545	52.5436	1534.03	8.98273e-05	0.987439	0.750818	327.879	0.802314	0.774619	-0.0935929	-0.0689616	0.422138	-0.656385	-0.777526	0.500888	0.368161	-2.07743	1.12951	-2.00544	0.288224	0.0704493	24.5616	0.173302
718	125.5	-26.5	89	3278.96	136.45	54.4373	1393.7	6.98446e-05	0.988779	0.754026	187.878	0.820298	0.782089	0.048112	-1.28261	0.770995	0.283295	-0.853622	0.92282	0.508491	-3.43561	1.89581	-1.29855	0.437453	0.0712755	25.7564	0.183044
719	126.5	-26.5	85	2963.52	133.575	50.0157	1356.47	5.89256e-05	0.989669	0.752506	45.4662	0.825686	0.788582	-1.462	-1.93575	-0.600239	0.535637	-0.913992	1.24799	0.486515	-4.6952	2.18882	-0.69792	0.158596	0.072524	36.5478	0.183692
720	127.5	-26.5	88	3116.18	135.612	51.0898	1297.8	6.47062e-05	0.989393	0.757336	106.325	0.825514	0.79125	-0.95006	-1.48683	-0.174488	0.948491	-0.94038	1.17541	0.673625	-4.16481	2.34564	-0.583857	0.143031	0.0723424	42.1316	0.189938
721	128.5	-26.5	95	3351.35	142.95	48.6552	1491.92	7.72961e-05	0.989561	0.755634	218.113	0.824294	0.778638	-0.524903	0.293559	-0.461837	-0.399878	-0.863135	1.17215	0.453974	-3.2558	2.43377	-1.69722	0.191418	0.0773859	63.4482	0.194776
722	129.5	-26.5	99	3471.01	142.897	48.4676	1463.66	7.77234e-05	0.989892	0.754907	218.297	0.825856	0.777371	-0.364715	0.296748	-0.289419	-0.196395	-0.999631	1.37433	0.368586	-3.3928	2.57434	-1.85991	0.138018	0.0894244	86.098	0.188759
723	130.5	-26.5	103	3542.39	142.758	47.9913	1474.77	9.50653e-05	0.988933	0.753479	317.267	0.814531	0.774229	-0.530378	0.260442	-0.192294	-0.268038	-0.922467	0.981171	0.289161	-2.49493	2.09779	-2.35672	0.172235	0.0958276	89.9689	0.177324
724	131.5	-26.5	105	3565.8	141.373	46.5138	1507.72	9.45494e-05	0.988848	0.752076	322.987	0.82361	0.775147	-0.736148	-0.100132	-0.523343	-0.509709	-0.970732	0.915669	0.272775	-2.68951	2.62288	-2.27735	0.167387	0.0949057	108.514	0.175175
725	132.5	-26.5	108	3543.39	142.383	44.5541	1479.03	0.000111852	0.988608	0.757365	391.75	0.823234	0.775628	-1.38518	0.175561	-0.976346	-0.298068	-0.844495	0.797339	0.493422	-2.10046	2.62904	-2.285	0.142943	0.0848988	76.2575	0.175555
726	133.5	-26.5	119	4015.63	145.182	48.3883	1366.04	0.000184043	0.986719	0.762966	567.627	0.818258	0.776104	0.0837466	0.981159	0.762448	0.607378	-0.494157	0.030241	0.762615	-0.881268	2.50265	-2.5785	0.0109555	0.0689773	59.5923	0.171941
727	134.5	-26.5	129	4260.15	146.597	45.8403	1334.92	0.000206824	0.986997	0.770432	605.668	0.815854	0.790116	0.203832	1.48058	0.41758	0.918788	-0.490455	0.0567524	1.22269	-0.886304	2.54159	-1.42637	0.0222293	0.0611884	43.8844	0.164136
728	135.5	-26.5	128	4180.96	147.723	44.356	1297.76	0.000210905	0.986868	0.773631	606.379	0.820545	0.795852	-0.166589	1.81923	-0.147138	1.25279	-0.328471	-0.1186	1.43263	-0.890981	2.80533	-0.770081	0.0180026	0.0527972	40.7154	0.138833
729	136.5	-26.5	119	3925.15	150.014	44.1093	1249.19	0.000203729	0.986281	0.778705	570.797	0.819529	0.807585	-0.497541	2.47222	-0.638078	1.62431	-0.342095	-0.0989029	1.70424	-0.905159	2.48446	0.408618	0.00452083	0.0455606	16.1252	0.127028
730	137.5	-26.5	119	3966.96	152.316	45.6545	1385.34	0.000215906	0.985525	0.759861	602.265	0.821775	0.804895	-0.244621	3.18515	-0.136616	0.473909	-0.262116	-0.433822	0.586434	-0.631998	2.5611	0.185235	1.06759e-05	0.0422839	14.6745	0.112066
731	138.5	-26.5	127	4274.49	153.874	46.9657	1397.15	0.000405156	0.984337	0.748793	644.089	0.821579	0.802752	0.582906	3.7768	0.735801	0.39757	1.24335	-1.27614	-0.0790697	-0.512	2.69155	-0.0734832	0.0216476	0.0413501	7.64315	0.131799
732	139.5	-26.5	129	4296.1	154.621	43.8069	1278.15	0.000405059	0.98449	0.752025	659.716	0.817572	0.801565	0.451821	4.05931	-0.248645	1.49093	0.943033	-1.01758	0.17294	-0.397504	2.50821	-0.201182	0.0748955	0.0430733	9.4487	0.153397
733	140.5	-26.5	138	4481.07	153.639	42.9257	1271.91	0.000416565	0.984956	0.744956	680.859	0.826547	0.799539	0.37295	3.88187	-0.165494	1.61857	0.924676	-1.06464	-0.345696	-0.42233	3.18338	-0.505387	0.00628025	0.0498521	43.4215	0.138918
734	141.5	-26.5	153	4764.92	151.99	40.1318	1323.88	0.000424352	0.985693	0.746097	718.46	0.82328	0.800834	0.151121	3.63839	-0.600744	1.22186	0.632421	-0.900021	-0.308058	-0.483359	3.24627	-0.558014	0.066426	0.0642202	21.5252	0.172317
735	142.5	-26.5	159	4816.3	152.024	38.6668	1344.88	0.000427752	0.986019	0.747693	780.43	0.814781	0.800882	-0.318705	3.73687	-0.920074	1.05311	0.661015	-1.04532	-0.429247	-0.0552151	2.87621	-0.668305	0.186468	0.0884426	43.1093	0.194303
736	143.5	-26.5	163	4935.15	150.074	39.5365	1412.95	0.000428933	0.986282	0.747192	761.738	0.804723	0.795064	-0.0915978	3.07431	-0.405821	0.348986	0.516924	-0.848032	-0.403088	-0.34576	2.38243	-1.30201	0.0882917	0.114883	30.513	0.148152
737	144.5	-26.5	169	5001.86	148.461	38.2141	1425.98	0.000424161	0.986598	0.747074	765.183	0.794198	0.792257	-0.434966	2.57138	-0.734486	0.214416	0.664982	-1.02963	-0.408093	-0.49974	1.84708	-1.67679	0.49107	0.147341	32.4893	0.185456
738	145.5	-26.5	174	5163.25	148.852	39.107	1314.7	0.000453907	0.986502	0.737727	693.14	0.79706	0.792593	-0.0619467	2.73788	-0.125061	1.452	1.01517	-1.50353	-1.19839	-1.32604	2.23344	-1.76229	1.95963	0.173971	32.4198	0.203097
739	146.5	-26.5	179	5241.83	148.704	37.7162	1300.76	0.00047318	0.986592	0.737935	724.902	0.798435	0.791127	-0.202144	2.75275	-0.563877	1.65904	0.891978	-1.2049	-1.09234	-1.17795	2.48515	-2.0694	4.47463	0.206771	50.2128	0.213856
740	147.5	-26.5	193	5529.38	148.272	36.1219	1313.5	0.000501195	0.986449	0.745348	744.761	0.791427	0.78711	-0.021658	2.68764	-0.818894	1.5945	0.756348	-1.3792	-0.504152	-1.27036	2.10234	-2.48942	7.724	0.248473	70.1711	0.221713
741	148.5	-26.5	204	5716.54	148.051	34.9804	1278.11	0.000486934	0.986976	0.749043	746.99	0.79168	0.785163	-0.105168	2.71319	-0.977264	2.12102	0.615248	-1.23345	-0.36846	-1.63465	2.34946	-2.83973	8.7379	0.290144	68.8725	0.199071
742	149.5	-26.5	212	5936.73	149.122	35.7529	1249.78	0.000489168	0.98715	0.74796	742.331	0.785209	0.782501	0.364525	3.29067	-0.255888	2.51326	0.644158	-1.51709	-0.500908	-1.99174	1.98043	-3.27063	9.47642	0.318483	45.4842	0.190298
743	150.5	-26.5	234	6326.31	149.264	34.4844	1293.85	0.000490319	0.988046	0.743532	825.736	0.789044	0.805488	0.353037	3.63548	-0.174933	2.13855	0.209181	-0.773471	-0.974893	-1.57166	2.67822	-0.692378	10.5974	0.356043	36.1304	0.208438
744	151.5	-26.5	267	7037.32	149.48	34.3327	1258.87	0.000494458	0.989339	0.744937	1009.33	0.770997	0.820747	1.32379	4.27281	1.0811	2.93001	-0.0965401	-0.0957381	-1.06765	-0.430578	1.36138	1.26847	12.5008	0.413655	99.0322	0.297117
745	152.5	-26.5	285	7423.8	150.24	33.8436	1207.28	0.000508742	0.989612	0.743603	1105.43	0.766791	0.814859	1.99473	5.06553	1.48421	3.94306	-0.194327	0.0297582	-1.15758	0.202855	1.06092	0.455939	12.0616	0.699141	161.458	0.301619
751	114.5	-27.5	158	5054.57	149.68	43.8678	1343.43	0.000373293	0.986654	0.757749	704.04	0.784802	0.789402	1.34086	2.78812	1.17208	0.99965	0.0497199	-0.279303	0.415249	-0.837916	1.04747	-1.69546	3.59109	0.203655	69.4113	0.182913
752	115.5	-27.5	158	5045.8	148.586	44.274	1431.15	0.000372932	0.986834	0.753213	685.898	0.78687	0.782725	1.2373	2.37957	1.34777	0.125604	0.012779	-0.247419	0.0839106	-0.962704	1.17712	-2.42953	1.71711	0.1442	28.3743	0.20118
753	116.5	-27.5	146	4701.77	149.81	43.309	1386.93	0.00037037	0.985891	0.754015	636.208	0.796987	0.782584	0.642145	2.6448	0.325307	0.558684	0.360115	-0.725885	0.175057	-1.05242	1.64598	-2.47456	0.26472	0.119597	49.5788	0.149229
754	117.5	-27.5	135	4531.93	149.673	46.7478	1449.33	0.000362497	0.985397	0.751332	549.686	0.806301	0.784338	1.08653	2.45054	1.06315	-0.0555782	0.543357	-0.772098	0.153409	-1.52195	2.14382	-2.07288	0.308804	0.113978	31.0723	0.176343
755	118.5	-27.5	123	4177.34	147.409	47.0989	1548.44	0.000346991	0.984414	0.750464	535.2	0.807883	0.778452	0.545273	1.65218	0.587788	-0.873758	0.593459	-1.00625	0.314032	-1.24634	1.95096	-2.35263	0.351353	0.109622	38.293	0.184423
756	119.5	-27.5	120	4079.67	146.631	47.5266	1592.47	0.000267024	0.98596	0.757041	475.55	0.810181	0.78184	0.361523	1.43135	0.566609	-1.20318	0.055084	-0.29767	0.681374	-1.69797	1.93786	-2.01716	0.498445	0.104352	26.0178	0.176805
757	120.5	-27.5	113	3920.67	145.118	50.0624	1681.41	0.000244495	0.986393	0.75252	461.408	0.804745	0.783169	0.388716	0.946552	0.988885	-1.84555	-0.0318132	0.0403642	0.417695	-1.6273	1.62664	-1.71339	0.23427	0.0990135	30.3902	0.186086
758	121.5	-27.5	106	3687.11	144.93	49.6141	1676.19	0.000236166	0.985862	0.758122	407.059	0.811839	0.774461	-0.0490077	0.863297	0.445621	-1.78361	0.0512616	-0.102541	0.665477	-1.82917	1.90495	-2.4004	0.337679	0.0867615	45.192	0.177407
759	122.5	-27.5	101	3600.72	146.006	51.0769	1662.12	0.000224607	0.985475	0.753223	353.331	0.81032	0.772306	0.19028	1.12123	0.556929	-1.63698	0.0471999	-0.161125	0.454887	-2.11705	1.7398	-2.50207	0.63359	0.086391	28.8129	0.173915
760	123.5	-27.5	96	3503.58	144.194	53.5622	1694.22	0.000217565	0.98463	0.751875	314.653	0.801306	0.770272	0.379926	0.606288	0.96443	-1.80944	0.0590257	-0.335071	0.436159	-2.3113	1.18514	-2.56681	0.300653	0.0818316	35.6993	0.186852
761	124.5	-27.5	87	3169.01	138.55	53.685	1660.15	0.000164936	0.985144	0.75468	243.507	0.808861	0.7744	-0.344687	-0.789617	0.426018	-1.47984	-0.140889	-0.101974	0.680212	-2.72211	1.36402	-1.83579	0.49532	0.0765342	31.8914	0.190852
762	125.5	-27.5	84	2985.43	133.159	52.0639	1367.72	5.96935e-05	0.9889	0.748092	51.8619	0.817474	0.780954	-1.1079	-2.02945	-0.146306	0.483813	-0.899421	0.958687	0.422763	-4.48006	1.70393	-1.36271	0.322319	0.0732225	30.1043	0.190062
763	126.5	-27.5	87	3010.21	133.64	49.7529	1341.78	6.68379e-05	0.989562	0.770373	51.0503	0.821791	0.780831	-1.50273	-1.96222	-0.586103	0.646489	-0.922272	1.15079	1.4749	-4.73409	1.97722	-1.38852	0.252594	0.0729239	37.8983	0.181695
764	127.5	-27.5	87	3014.16	132.901	49.3693	1318.59	6.6602e-05	0.989568	0.774554	48.2662	0.82203	0.779754	-1.47535	-2.14551	-0.693103	0.805197	-0.960991	1.20335	1.55495	-4.83104	2.06905	-1.43242	0.101793	0.0706487	46.9043	0.170717
765	128.5	-27.5	91	3193.41	136.144	49.1241	1358.34	6.96804e-05	0.989938	0.759621	106.329	0.819747	0.787103	-0.913725	-1.37842	-0.550538	0.554511	-1.0177	1.44632	0.646081	-4.2825	2.10796	-0.982203	0.131465	0.0720357	46.6526	0.171059
766	129.5	-27.5	90	3270.59	140.274	50.4316	1435.55	6.81975e-05	0.989504	0.75115	208.002	0.812712	0.771851	-0.19053	-0.377782	-0.291424	0.0120837	-0.915912	1.23347	0.237337	-3.23062	1.73466	-2.14956	0.016075	0.0757789	54.8098	0.17962
767	130.5	-27.5	97	3354.95	141.018	47.2283	1559.71	7.34728e-05	0.989942	0.766944	225.507	0.817559	0.783093	-0.875676	-0.216203	-0.77164	-0.857105	-0.991599	1.27704	1.13783	-3.22424	2.09465	-1.55577	0.0105078	0.0792603	49.6094	0.172752
768	131.5	-27.5	101	3486.55	140.388	48.2415	1484.41	0.000104331	0.988427	0.765763	322.245	0.816406	0.779677	-0.631181	-0.393935	-0.248906	-0.326732	-0.885167	0.807506	0.998378	-2.47625	2.13037	-1.81439	0.0053678	0.0804627	40.3844	0.174951
769	132.5	-27.5	100	3438.62	140.948	48.251	1482.42	9.7551e-05	0.988867	0.745657	338.644	0.820484	0.767743	-0.776826	-0.21072	-0.278014	-0.320442	-0.908433	1.0196	0.00776361	-2.35611	2.21232	-2.85893	0.00807674	0.0761909	55.535	0.174144
770	133.5	-27.5	107	3592.06	143.38	46.7934	1477.21	0.000112429	0.98871	0.757845	368.362	0.808561	0.77622	-0.883463	0.451541	-0.340823	-0.290818	-0.805598	0.837931	0.499439	-2.33463	1.76447	-2.36722	0.0293982	0.0672225	48.1659	0.170983
771	134.5	-27.5	127	4153.94	145.741	44.6388	1395.53	0.000188267	0.986995	0.762553	583.551	0.809944	0.792308	-0.212893	1.20253	-0.0787696	0.399435	-0.512317	-0.056628	0.857198	-1.01638	2.13051	-1.18561	0.00885052	0.0598035	49.7506	0.152128
772	135.5	-27.5	129	4135.85	148.045	41.8953	1353.23	0.000206231	0.986882	0.776677	594.568	0.820067	0.79603	-0.600193	1.92387	-0.928842	0.78116	-0.282966	-0.246266	1.53556	-1.00914	2.70407	-0.820867	0.000745187	0.0516714	35.1434	0.131729
773	136.5	-27.5	125	4058.93	151.502	42.5855	1320.7	0.000192173	0.986888	0.766045	609.686	0.825846	0.802872	-0.508789	2.99204	-0.887928	1.06401	-0.385331	-0.083682	0.851617	-0.760059	2.85277	-0.0614851	0.000857843	0.0442913	33.4187	0.117101
774	137.5	-27.5	126	4179.77	153.08	44.2029	1335.99	0.000400503	0.984126	0.755003	602.717	0.822825	0.800956	0.109796	3.53592	-0.28791	0.940416	1.20709	-1.33903	0.322176	-0.832503	2.77716	-0.229398	0.000221048	0.0406721	12.4969	0.043976
775	138.5	-27.5	131	4337.79	153.778	44.6814	1369.32	0.00040778	0.984288	0.749542	697.048	0.811134	0.797944	0.408023	3.85726	0.129191	0.669312	1.09463	-1.31364	-0.0172158	-0.0974225	2.08079	-0.550238	0.000905431	0.0408421	17.9254	0.0828384
776	139.5	-27.5	133	4298.52	154.708	40.8841	1302.16	0.00041341	0.984657	0.750405	713.988	0.816221	0.799547	-0.0938224	4.14379	-1.11479	1.2979	1.0577	-1.1254	0.0591035	-0.00119867	2.40415	-0.454678	0.00488328	0.0420411	16.5717	0.139737
777	140.5	-27.5	138	4410.43	153.91	39.676	1304.96	0.000415988	0.984999	0.754017	717.039	0.813341	0.79755	-0.074726	3.99125	-1.36503	1.31373	0.909875	-0.977609	0.224519	-0.0902558	2.49014	-0.732677	0.0222297	0.0493781	27.2127	0.143053
778	141.5	-27.5	152	4740.07	152.868	39.2135	1280.04	0.000427191	0.985774	0.754005	754.19	0.817288	0.797779	0.1097	3.92464	-1.02456	1.67558	0.674234	-0.875906	0.0516918	-0.134338	2.90332	-0.857355	0.0433123	0.064155	33.0144	0.146149
779	142.5	-27.5	160	4841.65	151.64	37.6956	1356.82	0.000428303	0.985989	0.752882	782.476	0.811975	0.799442	-0.291086	3.71038	-1.33137	0.940809	0.767976	-1.16557	-0.00767651	-0.0941474	2.84232	-0.818587	0.0632494	0.0820498	31.7663	0.156781
780	143.5	-27.5	169	5065.7	149.898	38.9037	1403.95	0.000429659	0.986478	0.74919	764.142	0.79782	0.798609	-0.0369004	3.13313	-0.484257	0.450461	0.435157	-0.821569	-0.276647	-0.537504	2.02706	-0.952469	0.0304403	0.108102	32.4458	0.150534
781	144.5	-27.5	172	5105.46	149.85	38.4789	1394.76	0.00042567	0.986911	0.746	723.79	0.800381	0.799253	-0.160311	3.18361	-0.517311	0.561533	0.518465	-0.752221	-0.461325	-1.00896	2.39589	-0.975539	0.129144	0.136684	31.3455	0.19222
782	145.5	-27.5	176	5278.7	149.745	40.7679	1305.71	0.00045152	0.986715	0.736314	713.949	0.798139	0.800663	0.447606	3.18765	0.714611	1.55979	0.812232	-1.1865	-1.19793	-1.15902	2.3764	-0.880117	0.503735	0.157587	25.137	0.210567
783	146.5	-27.5	176	5275.93	148.872	40.1931	1297.17	0.000453475	0.986688	0.734595	716.864	0.793653	0.795391	0.42127	2.81554	0.449821	1.66043	0.826476	-1.268	-1.23849	-1.13601	2.08921	-1.45804	1.63451	0.182173	32.7058	0.204605
784	147.5	-27.5	183	5345.3	148.546	37.5627	1331.09	0.000462735	0.987071	0.742827	716.696	0.792151	0.792635	0.0252174	2.70873	-0.465648	1.328	0.900472	-1.20542	-0.696614	-1.39341	1.97559	-1.7805	4.27524	0.214999	41.8405	0.211578
785	148.5	-27.5	199	5613.41	148.178	35.8113	1306.43	0.000486935	0.986929	0.751736	699.502	0.786434	0.785941	-0.18661	2.73119	-0.728516	1.70281	0.866288	-1.54266	-0.0224426	-2.04748	1.90243	-2.68711	7.58659	0.258353	33.2744	0.226559
786	149.5	-27.5	215	5984.44	149.593	35.3626	1285.55	0.0004892	0.987949	0.747361	736.996	0.788175	0.797443	0.328911	3.61218	-0.382724	2.0793	0.589039	-0.88091	-0.450337	-2.00199	2.36872	-1.54465	8.59237	0.292463	33.9522	0.273968
787	150.5	-27.5	228	6180.06	149.557	34.2855	1292.28	0.000490118	0.988207	0.744747	813.2	0.790541	0.807069	0.09944	3.73008	-0.502437	2.06987	0.282688	-0.595996	-0.812447	-1.63063	2.72584	-0.508718	8.69794	0.325275	39.2343	0.310413
788	151.5	-27.5	270	7068.62	149.693	33.8649	1277.91	0.000504495	0.988938	0.739318	1029.23	0.773847	0.817381	1.26083	4.46589	0.840689	2.6837	-0.0164161	-0.454541	-1.65836	-0.27671	1.75762	0.739378	9.16834	0.388945	77.6088	0.373722
789	152.5	-27.5	291	7458.39	150.006	32.9701	1241.67	0.000511702	0.989777	0.746611	1093.02	0.765544	0.81769	1.59288	5.03351	1.06841	3.42168	-0.209264	0.124402	-0.838758	-0.0286589	0.975528	0.820669	9.36826	0.604607	194.938	0.427274
795	114.5	-28.5	151	4763.33	148.789	42.3173	1338.54	0.000337592	0.986959	0.761881	612.748	0.779195	0.778575	0.391011	2.39582	0.186888	0.975374	0.00400496	-0.122492	0.619987	-1.50728	0.633055	-2.71002	1.42738	0.278004	109.746	0.0759206
796	115.5	-28.5	167	5234.69	148.835	42.7073	1354.04	0.00033936	0.987584	0.752725	645.132	0.778801	0.77927	1.28845	2.60519	1.13242	0.921599	-0.179422	0.00390218	0.0669534	-1.58505	0.80452	-2.88262	2.67408	0.226194	41.0722	0.262199
797	116.5	-28.5	161	4991.75	147.496	41.215	1474.07	0.000363621	0.986626	0.752904	630.137	0.791593	0.785514	0.503762	2.01872	0.180122	-0.292719	0.0187353	-0.460534	0.0980676	-1.59319	1.56703	-2.18502	1.3491	0.157949	34.4468	0.215283
798	117.5	-28.5	142	4618.23	148.994	43.9554	1444.59	0.000362762	0.985632	0.750805	580.362	0.807808	0.781619	0.657073	2.33391	0.371313	-0.00253617	0.200851	-0.667326	0.157829	-1.42434	2.16486	-2.40785	0.427887	0.13819	42.5098	0.190282
799	118.5	-28.5	125	4234.81	146.018	48.0159	1538.14	0.000281321	0.986186	0.758333	488.393	0.805184	0.775856	0.610848	1.23996	0.993468	-0.803775	0.0398747	-0.282654	0.704664	-1.74175	1.77783	-2.67197	0.919474	0.135157	28.4071	0.195023
800	119.5	-28.5	119	3998.7	144.478	46.9201	1610.21	0.000240094	0.986517	0.766063	428.264	0.807885	0.776586	-0.0149047	0.76969	0.284735	-1.35078	-0.1325	-0.112051	1.05462	-2.06499	1.79083	-2.48083	0.687722	0.122987	35.0529	0.198678
801	120.5	-28.5	114	3892.9	142.77	49.455	1705.58	0.000238929	0.986093	0.765228	412.026	0.797881	0.775726	0.0496115	0.255106	0.836366	-2.07064	0.0379516	-0.284717	0.985709	-2.00348	1.23356	-2.53285	0.667991	0.107008	39.7177	0.221675
802	121.5	-28.5	104	3645.76	144.186	50.1593	1704.89	0.000225552	0.985672	0.757623	360.406	0.807114	0.773598	-0.000278715	0.655908	0.469147	-1.96099	0.0205164	-0.172851	0.726775	-2.10762	1.65745	-2.45179	0.657623	0.0967933	42.3474	0.181435
803	122.5	-28.5	100	3569.32	144.91	52.0814	1702.6	0.000220304	0.985521	0.757182	326.662	0.807419	0.768981	0.121739	0.833805	0.791735	-1.89464	-0.024575	-0.10319	0.727177	-2.34765	1.54702	-2.71307	0.921941	0.0969906	37.81	0.1658
804	123.5	-28.5	94	3323.82	143.822	50.7247	1786.81	0.000215229	0.985196	0.753967	305.958	0.805193	0.765042	-0.53247	0.518545	0.0602497	-2.41914	0.0939736	-0.115984	0.546404	-2.24424	1.30156	-2.97478	0.569485	0.0920403	38.4382	0.196557
805	124.5	-28.5	91	3294.39	139.986	51.8618	1666.39	0.000225131	0.984534	0.758217	296.117	0.801372	0.766321	-0.182448	-0.497547	0.179817	-1.56368	0.205227	-0.303335	0.774794	-2.34248	1.04865	-2.71874	0.627754	0.0832828	34.3983	0.211742
806	125.5	-28.5	83	2973.46	136.102	50.192	1517.61	6.77955e-05	0.988231	0.758289	204.522	0.795858	0.767856	-1.01655	-1.40903	-0.686771	-0.519405	-0.801702	0.787429	0.856446	-2.99638	0.756519	-2.31373	0.235207	0.0749279	43.1806	0.187963
807	126.5	-28.5	75	2807.24	135.426	55.4105	1444.54	6.03383e-05	0.988007	0.765067	154.726	0.803394	0.765025	-0.69928	-1.43211	0.0802055	-0.0406436	-0.804505	0.792921	1.22114	-3.36416	0.95866	-2.35407	0.111528	0.0711935	54.616	0.172976
808	127.5	-28.5	77	2815.58	134.998	52.0096	1311.36	6.54098e-05	0.988605	0.773599	43.8958	0.812569	0.772361	-1.04056	-1.55575	-0.616697	0.78164	-0.819382	0.996157	1.58156	-4.59481	1.40481	-1.88235	0.149739	0.0684912	48.5856	0.180972
809	128.5	-28.5	79	2903.24	134.232	53.4715	1345.41	6.52322e-05	0.988638	0.771772	104.1	0.808596	0.775426	-0.776	-1.75338	-0.126881	0.571839	-0.819823	0.962947	1.43109	-4.02494	1.24944	-1.60347	0.156719	0.0682095	47.0224	0.184285
810	129.5	-28.5	89	3273.24	138.711	52.6328	1484.34	7.1274e-05	0.989197	0.764105	187.297	0.807201	0.779478	0.00931894	-0.770295	0.289491	-0.322226	-0.936814	1.16964	0.859779	-3.45544	1.39657	-1.54002	0.0992007	0.0697083	48.5117	0.179429
811	130.5	-28.5	89	3271.78	138.324	54.7458	1427.45	7.06189e-05	0.989196	0.756484	195.078	0.795826	0.77714	-0.0120489	-0.863575	0.848684	0.0628374	-0.931476	1.10804	0.552594	-3.38574	0.823398	-1.74767	0.0111273	0.0719315	52.5833	0.177696
812	131.5	-28.5	90	3259.87	136.973	53.2874	1458.52	7.13972e-05	0.989414	0.760749	196.706	0.800558	0.776908	-0.296991	-1.20705	0.506115	-0.149599	-0.895454	1.09283	0.720997	-3.35485	1.09992	-1.80063	6.89274e-05	0.0732028	41.6581	0.170877
813	132.5	-28.5	91	3231.13	138.315	50.8628	1498.86	9.77438e-05	0.988265	0.763051	266.357	0.80141	0.774238	-0.674168	-0.8931	-0.0521765	-0.435271	-0.758176	0.861119	0.845357	-2.73782	1.18026	-2.1118	0.0156742	0.0710988	38.8912	0.16976
814	133.5	-28.5	100	3460.81	141.21	48.9489	1487.37	0.000107973	0.987867	0.756255	362.823	0.811007	0.780399	-0.63872	-0.158474	-0.0911551	-0.352628	-0.778383	0.585398	0.556424	-2.14877	1.75883	-1.65839	0.0769527	0.0653583	27.9662	0.139084
815	134.5	-28.5	116	3828.44	145.319	45.0989	1433.24	0.000131185	0.988176	0.764202	519.999	0.808869	0.79773	-0.682594	1.03048	-0.437513	0.0279562	-0.70639	0.522865	1.02356	-1.19852	1.9357	-0.502034	0.021454	0.059428	47.7136	0.163631
816	135.5	-28.5	127	4066.36	150.223	41.6331	1378.95	0.000191384	0.986914	0.767597	629.866	0.818738	0.801731	-0.770826	2.62296	-1.10244	0.553545	-0.386638	-0.18937	1.05638	-0.601846	2.7021	-0.209936	0.000221885	0.0527032	28.6239	0.121464
817	136.5	-28.5	130	4275.76	153.516	44.1414	1401.78	0.000342279	0.985308	0.760364	647.015	0.820184	0.800114	0.153161	3.70836	-0.112144	0.363234	0.627177	-0.882415	0.493637	-0.58056	2.78492	-0.473727	0	0.0444823	53.415	0.0948145
818	137.5	-28.5	136	4422.36	152.058	43.7552	1394.76	0.000404721	0.984815	0.761733	666.769	0.812475	0.801038	0.255519	3.38547	0.0431625	0.444357	1.13095	-1.37582	0.55224	-0.644194	2.34485	-0.373563	0.00129309	0.0411639	12.0115	0.0326929
819	138.5	-28.5	136	4420.33	152.085	43.451	1390.89	0.000406943	0.984375	0.761302	679.926	0.811482	0.797177	0.236938	3.41516	-0.0708403	0.492903	0.776313	-1.0939	0.712547	-0.4818	2.26836	-0.775929	0.00541247	0.0402462	20.4002	0.0743156
820	139.5	-28.5	134	4344.68	153.662	41.8734	1307.51	0.000416131	0.984377	0.753871	667.825	0.81462	0.796411	0.0534545	3.90242	-0.745265	1.21768	0.83914	-0.989295	0.332007	-0.472311	2.35231	-0.800378	0.00278056	0.0411014	7.4826	0.124052
821	140.5	-28.5	140	4479.47	152.598	41.5418	1317.21	0.00041777	0.985114	0.748622	715.323	0.804747	0.796453	0.0868102	3.62466	-0.571378	1.19736	0.802179	-0.941481	-0.055705	-0.194753	2.00167	-0.849642	0.00250414	0.0493609	20.9467	0.126251
822	141.5	-28.5	150	4587.98	152.563	37.5776	1318	0.000420561	0.985517	0.75712	726.505	0.808745	0.792165	-0.592833	3.81784	-1.72917	1.27788	0.774741	-1.04312	0.457057	-0.408622	2.46253	-1.42722	0.0295637	0.0641427	22.7322	0.130905
823	142.5	-28.5	162	4938.77	151.992	38.1762	1330.14	0.000449941	0.985762	0.751092	784.817	0.814674	0.798245	0.0600889	3.84689	-1.03743	1.2353	0.793051	-1.35324	-0.107147	-0.160696	2.93627	-0.912208	0.0795948	0.0756814	41.089	0.141943
824	143.5	-28.5	169	5034.44	150.645	37.6453	1370.61	0.000425372	0.986392	0.750003	787.363	0.797859	0.802737	-0.21685	3.43926	-1.02582	0.826843	0.591589	-1.12412	-0.198605	-0.318984	2.09517	-0.54994	0.0365206	0.101773	33.2389	0.161837
825	144.5	-28.5	177	5236.77	150.481	38.1553	1351.37	0.000427884	0.98713	0.747567	731.921	0.800606	0.804871	0.0411948	3.49435	-0.462502	1.08704	0.50685	-0.723483	-0.332571	-1.06773	2.62133	-0.416046	0.102321	0.12326	24.7484	0.204615
826	145.5	-28.5	184	5385.81	150.473	37.4757	1325.15	0.000454501	0.987012	0.744054	723.652	0.795833	0.800341	0.144534	3.55754	-0.491428	1.4246	0.65117	-1.06661	-0.57793	-1.28984	2.46813	-0.965635	0.333366	0.147093	15.1624	0.193953
827	146.5	-28.5	181	5303.46	148.998	38.1208	1322.77	0.000454278	0.986848	0.73893	712.858	0.791675	0.796375	0.000915418	2.9119	-0.287301	1.40417	0.912247	-1.48879	-0.963623	-1.36073	2.06024	-1.36295	0.751433	0.166825	14.9259	0.188698
828	147.5	-28.5	190	5457.48	149.159	36.4974	1323.41	0.00046748	0.987204	0.744597	713.196	0.791618	0.799025	-0.125906	3.08266	-0.733548	1.47207	0.631979	-0.992899	-0.620412	-1.61844	2.21879	-1.15542	2.81993	0.193431	16.0161	0.208728
829	148.5	-28.5	200	5627.91	148.363	35.1163	1294.79	0.000488206	0.987032	0.749358	707.394	0.787379	0.783363	-0.223414	2.83662	-1.06788	1.87349	0.707748	-1.21648	-0.150006	-1.8516	2.09873	-2.85817	6.40835	0.238478	14.0545	0.203681
830	149.5	-28.5	215	5912.62	148.516	34.5982	1305.84	0.000488298	0.987945	0.748529	762.981	0.787435	0.800603	-0.153296	3.08608	-0.825489	1.81363	0.555498	-0.815529	-0.348807	-1.76339	2.33809	-1.11455	7.54148	0.278152	24.619	0.262405
831	150.5	-28.5	235	6381.14	148.587	34.9567	1312.26	0.000500861	0.988167	0.741011	892.229	0.787013	0.802672	0.600244	3.34914	0.154635	1.844	0.272692	-0.699943	-1.11748	-0.999443	2.53515	-1.0865	8.86917	0.333361	46.6367	0.389545
832	151.5	-28.5	262	6877.66	148.809	33.302	1295.55	0.000508385	0.989032	0.746563	985.895	0.779999	0.810178	0.850961	3.82332	0.13543	2.33472	0.0933028	-0.331609	-0.557336	-0.547829	2.35542	-0.18444	12.6965	0.440908	192.496	0.440204
833	152.5	-28.5	286	7406.74	149.35	33.6389	1252.49	0.000509925	0.9897	0.751866	1099.19	0.764508	0.807491	1.74275	4.59648	1.36694	3.23568	-0.184093	0.101269	-0.263736	0.101129	0.832624	-0.670862	15.5627	0.647236	266.535	0.340137
834	153.5	-28.5	279	7316.66	150.416	34.4243	1284.6	0.000504765	0.989588	0.749536	1102.88	0.764233	0.810868	1.90045	5.17765	1.66922	2.60766	-0.256124	0.174682	-0.536127	0.242957	0.755689	-0.149173	10.4545	0.951391	173.446	0.185344
840	115.5	-29.5	167	5057.84	148.515	40.9477	1400.41	0.000340032	0.987623	0.758952	653.324	0.772496	0.785978	0.182329	2.43457	0.358981	0.43851	-0.198871	0.07861	0.413187	-1.51898	0.39346	-2.1087	2.63372	0.333509	90.6935	0.115852
841	116.5	-29.5	168	5168.61	148.115	41.347	1423.16	0.000344115	0.98746	0.762121	609.178	0.790194	0.792571	0.75818	2.32384	0.56956	0.215255	-0.189159	-0.0453264	0.714158	-1.9677	1.59988	-1.63574	2.8372	0.226607	30.7216	0.250834
842	117.5	-29.5	154	4829.86	146.6	42.4787	1527.62	0.000287507	0.987408	0.758165	582.077	0.791553	0.770255	0.404236	1.65808	0.37952	-0.808199	-0.346825	0.0530235	0.543318	-1.79514	1.50622	-3.79863	1.92882	0.185904	32.1694	0.255521
843	118.5	-29.5	136	4310.04	145.019	42.6484	1614.47	0.000265802	0.986689	0.756873	467.109	0.792981	0.772951	-0.446143	1.00538	-0.36806	-1.52631	-0.273363	-0.152293	0.395822	-2.2577	1.26632	-3.28455	2.56841	0.161377	51.9334	0.165516
844	119.5	-29.5	128	4164.95	143.367	44.2159	1590.04	0.000251799	0.986635	0.756206	446.849	0.785804	0.769411	-0.25966	0.453622	-0.17614	-1.2629	-0.145869	-0.202828	0.295897	-2.31266	0.748384	-3.5055	2.13011	0.143907	34.2373	0.150488
845	120.5	-29.5	119	3992.87	142.287	47.7894	1672.42	0.000238049	0.986167	0.758384	436.228	0.788214	0.76505	-0.0626609	0.126766	0.601563	-1.89271	-0.0691754	-0.332793	0.565275	-2.09946	0.723266	-3.69239	2.22188	0.127453	34.6285	0.140872
846	121.5	-29.5	113	3883.36	144.37	48.7809	1638.47	0.000237525	0.986236	0.758185	362.534	0.785264	0.766935	0.118958	0.722786	0.601931	-1.58979	0.00173366	-0.152482	0.680397	-2.57104	0.498681	-3.34606	1.75315	0.111905	32.18	0.165049
847	122.5	-29.5	103	3621.04	145.502	50.3149	1661.88	0.00023055	0.985005	0.755905	359.597	0.80954	0.762509	-0.0206058	0.971667	0.470486	-1.63239	0.0850546	-0.408221	0.56688	-2.24745	1.62768	-3.5285	1.56857	0.108915	41.2358	0.153317
848	123.5	-29.5	98	3494.58	146.467	50.3907	1668.46	0.00022411	0.984654	0.760423	324.117	0.817299	0.770416	-0.0377921	1.20403	0.205587	-1.61592	0.0724946	-0.402579	0.856036	-2.36683	1.88529	-2.6964	1.5226	0.104738	31.1208	0.178996
849	124.5	-29.5	88	3199.25	143.269	51.6375	1616.43	0.000226101	0.984348	0.755859	299.504	0.801179	0.76678	-0.320831	0.318023	-0.0653652	-1.18936	0.220203	-0.289447	0.672378	-2.17737	1.00738	-2.50513	0.947094	0.0923539	58.9996	0.186359
850	125.5	-29.5	85	3057.35	140.62	50.2983	1485.78	9.61237e-05	0.988013	0.764484	234.284	0.797618	0.771612	-0.773805	-0.340541	-0.568062	-0.323978	-0.699529	0.835853	1.11645	-2.70801	0.850239	-2.11753	0.635	0.0762894	31.6587	0.19765
851	126.5	-29.5	75	2814.42	137.391	54.7948	1406.2	6.08304e-05	0.98817	0.761595	158.088	0.798311	0.77144	-0.625893	-1.00042	-0.0542064	0.190621	-0.708132	0.757222	0.984957	-3.28711	0.753758	-1.81849	0.161085	0.0706685	12.9998	0.19772
852	127.5	-29.5	74	2767.98	136.234	53.7224	1438.72	5.87885e-05	0.987992	0.760837	141.693	0.789002	0.769593	-0.768927	-1.27955	-0.357467	-0.0268689	-0.679314	0.68516	0.845991	-3.31956	0.311529	-1.80868	0.353769	0.0673772	10.9428	0.197146
853	128.5	-29.5	73	2773.08	135.912	55.3119	1419.38	5.87693e-05	0.987796	0.76112	139.563	0.79226	0.775498	-0.551927	-1.34565	-0.0530908	0.068774	-0.702088	0.676368	0.873321	-3.37801	0.464015	-1.41432	0.536594	0.0654717	28.2282	0.18474
854	129.5	-29.5	82	2953.57	134.853	52.0202	1445.32	6.65922e-05	0.988222	0.772254	98.6291	0.794972	0.779652	-0.992558	-1.66033	-0.265853	-0.066236	-0.775832	0.793124	1.2879	-4.2935	0.659386	-1.31892	0.347491	0.0669892	36.5599	0.183389
855	130.5	-29.5	87	3125.62	136.724	51.5106	1474.08	6.74305e-05	0.988744	0.76019	158.041	0.788334	0.775041	-0.689317	-1.24517	-0.0984614	-0.266889	-0.826273	0.847035	0.64829	-3.69635	0.449248	-1.80825	0.0817813	0.0691977	36.1262	0.172052
856	131.5	-29.5	84	3102.5	135.591	55.784	1526.69	6.73757e-05	0.988731	0.766782	163.525	0.789359	0.777619	-0.319993	-1.51236	0.799227	-0.611131	-0.83796	0.939215	1.13217	-3.48211	0.504729	-1.65923	0.000227418	0.0734767	33.2366	0.173133
857	132.5	-29.5	85	3139.52	138.686	55.0862	1515.38	8.31859e-05	0.987282	0.744692	230.109	0.789637	0.782858	-0.220651	-0.787082	0.657962	-0.541512	-0.747006	0.590284	-0.0429559	-2.86803	0.532606	-1.22	0.000779863	0.0759434	27.2372	0.173109
858	133.5	-29.5	93	3330.7	137.531	52.1605	1507.73	9.57257e-05	0.987298	0.739787	283.669	0.78827	0.775542	-0.297313	-1.11375	0.436389	-0.52299	-0.748702	0.454565	-0.254364	-2.57796	0.564277	-1.97219	0.00228179	0.0697398	15.7405	0.163484
859	134.5	-29.5	111	3722.17	142.598	46.5641	1475.65	0.000119337	0.988264	0.752462	500.528	0.80056	0.780414	-0.63766	0.224576	-0.259227	-0.305158	-0.819041	0.626763	0.228334	-1.22198	1.39231	-1.98023	0.000607165	0.0616915	17.5102	0.146989
860	135.5	-29.5	127	4096.94	150.915	43.1238	1501.43	0.000248181	0.987328	0.760083	564.935	0.812038	0.790051	-0.558997	2.87208	-0.578412	-0.523494	-0.0747062	0.200973	0.551157	-1.22979	2.26277	-1.40422	0.00134863	0.0578467	32.3163	0.130632
861	136.5	-29.5	137	4472.83	152.364	44.492	1373.35	0.000404074	0.984825	0.757331	651.793	0.812566	0.80092	0.423644	3.48339	0.375902	0.646125	0.99991	-1.27831	0.328619	-0.747867	2.5075	-0.462446	8.71666e-05	0.0495402	38.2869	0.121174
862	137.5	-29.5	140	4590.13	152.157	44.7539	1345.46	0.000417946	0.984999	0.755431	662.834	0.816219	0.800192	0.750975	3.40938	0.626325	0.909295	0.905781	-1.11828	0.297175	-0.784615	2.61744	-0.513814	0.0114712	0.0497928	51.627	0.106089
863	138.5	-29.5	146	4708.14	151.997	43.6066	1332.02	0.000421979	0.985146	0.756888	713.239	0.803905	0.797376	0.675002	3.49617	0.461232	1.07838	0.569519	-0.905803	0.352697	-0.465242	1.99564	-0.822516	0.0882473	0.0479192	38.8978	0.120947
864	139.5	-29.5	143	4440.49	150.694	39.4539	1401.02	0.00035416	0.98587	0.766195	708.06	0.806019	0.796517	-0.593787	3.00553	-1.32388	0.403302	0.378026	-0.645989	0.916934	-0.395194	2.07147	-0.990301	0.16593	0.0429129	74.1063	0.132044
865	140.5	-29.5	142	4460.17	152.644	40.2391	1361.68	0.000359694	0.98599	0.758654	699.989	0.8063	0.792765	-0.325559	3.71025	-0.983297	0.782257	0.451334	-0.553597	0.537388	-0.369971	2.04836	-1.31329	0.00334849	0.0465766	31.8002	0.116151
866	141.5	-29.5	152	4726.25	151.556	39.5543	1355.1	0.000446379	0.985236	0.748192	754.908	0.810174	0.798387	0.0138394	3.5027	-0.882318	0.918936	0.586585	-0.888257	-0.183301	-0.20285	2.52562	-0.852537	0.00340648	0.0628731	31.1212	0.1408
867	142.5	-29.5	160	5011.92	152.874	40.7001	1287.12	0.000452878	0.985743	0.747976	712.782	0.813092	0.798057	0.781743	4.12622	-0.0376718	1.65808	0.836522	-1.25854	-0.307326	-0.805205	2.75681	-0.963585	0.0116523	0.0744223	27.1768	0.15643
868	143.5	-29.5	164	5044.68	151.971	39.8337	1321.2	0.000453743	0.985842	0.74486	706.026	0.812038	0.797621	0.488587	3.845	-0.264302	1.32655	0.921726	-1.52815	-0.591869	-0.987494	2.82988	-1.04339	0.0606478	0.0936744	29.5777	0.170538
869	144.5	-29.5	177	5204.8	150.437	37.4015	1354.04	0.000431865	0.987022	0.748716	723.435	0.803144	0.799449	-0.131533	3.41098	-0.842319	1.04281	0.757159	-0.98834	-0.261149	-1.20666	2.72889	-0.931283	0.45877	0.115508	20.2744	0.208056
870	145.5	-29.5	188	5494.68	150.918	37.5729	1290.67	0.000461783	0.987094	0.747696	720.309	0.800495	0.801159	0.354932	3.78575	-0.292055	1.84753	0.560956	-0.900099	-0.387637	-1.4757	2.91175	-0.888465	1.30494	0.144261	14.036	0.199671
871	146.5	-29.5	187	5430.28	151.034	37.5964	1354.78	0.000468436	0.986947	0.746398	703.092	0.79517	0.805247	0.081354	3.81811	-0.315287	1.06956	0.539671	-0.951727	-0.565744	-1.68919	2.43707	-0.446856	1.86825	0.168591	12.0681	0.210055
872	147.5	-29.5	194	5522.33	150.874	36.4	1342.83	0.00047073	0.987432	0.758039	736.036	0.796218	0.815463	-0.180572	3.82159	-0.633346	1.2364	0.521716	-0.761537	0.230127	-1.46237	2.72468	0.615055	3.6714	0.199322	9.92029	0.241732
873	148.5	-29.5	204	5615.87	149.371	34.0855	1318.48	0.000470566	0.987785	0.753046	747.138	0.791616	0.807926	-0.753285	3.26428	-1.44252	1.60544	0.515586	-0.751463	0.0322977	-1.69568	2.56892	-0.165757	6.92389	0.242396	7.48218	0.240786
874	149.5	-29.5	220	6100.39	148.108	35.2089	1310.46	0.000481537	0.988263	0.751345	791.108	0.795242	0.799632	0.485841	2.91409	-0.289495	1.76707	0.413931	-0.615981	-0.254081	-1.51662	3.23732	-1.24228	7.39221	0.284593	29.6568	0.31908
875	150.5	-29.5	235	6374.94	148.129	34.7264	1338.66	0.000500673	0.988249	0.740436	875.471	0.790511	0.798796	0.555795	3.12855	0.0177517	1.46659	0.29858	-0.68075	-1.02989	-1.18115	2.92965	-1.53807	8.96827	0.386327	123.966	0.471968
876	151.5	-29.5	262	6837.7	147.876	33.7156	1300.47	0.00050558	0.989032	0.74792	964.821	0.781928	0.811481	0.575304	3.32794	0.3982	2.17966	0.228976	-0.471295	-0.642696	-0.775069	2.59692	-0.0493907	14.166	0.56757	247.59	0.538328
877	152.5	-29.5	286	7452.75	148.342	34.6974	1267.92	0.000508031	0.989606	0.755124	1083.29	0.766423	0.808283	2.03818	3.96157	2.17881	2.95361	-0.146557	0.00597571	0.110143	-0.135817	1.10562	-0.482194	18.453	0.690826	361.82	0.183753
884	115.5	-30.5	178	5237.91	150.93	37.9492	1325.43	0.000356003	0.98813	0.758783	653.397	0.777192	0.811596	-0.0422016	3.4848	-0.519001	1.26369	-0.199998	0.194442	0.336186	-1.82764	0.820138	0.347668	3.09106	0.503861	100.554	0.232713
885	116.5	-30.5	170	5187.11	149.849	40.5786	1434.52	0.000341351	0.987862	0.766623	586.565	0.781578	0.806159	0.614754	2.95781	0.341017	0.0683113	-0.211605	0.0987377	0.817658	-2.26801	1.07841	-0.254559	2.16208	0.324542	33.2225	0.0412832
886	117.5	-30.5	153	4834.8	149.058	42.0959	1446.4	0.000267783	0.98815	0.76475	572.754	0.798011	0.78266	0.578143	2.47537	0.186404	-0.0399814	-0.443048	0.407202	0.79116	-1.89552	1.80701	-2.49097	2.42921	0.241543	34.4472	0.157493
887	118.5	-30.5	146	4620.56	147.094	43.3809	1545.48	0.000280496	0.987195	0.753745	557.523	0.789515	0.765899	0.155983	1.73635	0.377094	-0.937588	-0.271971	-0.0965088	0.193931	-1.745	1.23588	-3.99101	3.57846	0.201584	47.1145	0.289903
888	119.5	-30.5	133	4307.7	145.821	43.6438	1602.49	0.000265997	0.986472	0.753049	507.211	0.784186	0.767676	-0.0426768	1.25725	-0.141716	-1.39878	-0.0922907	-0.409392	0.0971208	-1.82447	0.748251	-3.75697	4.02887	0.172959	47.9413	0.168281
889	120.5	-30.5	129	4265.25	145.667	45.2706	1526.69	0.00028476	0.986399	0.769647	482.781	0.781696	0.764049	0.236797	1.2055	0.242919	-0.725084	0.0672554	-0.317649	1.06832	-2.00798	0.571683	-4.0693	3.1588	0.155643	33.4146	0.194048
890	121.5	-30.5	123	4226.75	145.739	48.6931	1531.58	0.000337273	0.984442	0.755578	505.774	0.775186	0.763834	0.851399	1.19192	1.17765	-0.765002	0.477006	-1.01819	0.373177	-1.6772	0.126312	-3.97637	3.16861	0.131009	31.0603	0.193372
891	122.5	-30.5	105	3657.54	145.322	48.0372	1667.07	0.000249046	0.984785	0.761499	300.88	0.809581	0.766055	-0.0741745	0.944938	-0.0827099	-1.71654	0.167658	-0.522812	0.729093	-2.90488	1.59079	-3.2782	2.93346	0.122853	31.7629	0.167987
892	123.5	-30.5	96	3352.02	145.05	49.2853	1811.32	0.000229851	0.984455	0.765563	275.303	0.80536	0.75996	-0.687129	0.779853	-0.211924	-2.62298	0.113869	-0.328591	1.00438	-2.76402	1.21408	-3.5235	2.61586	0.113772	40.4054	0.175595
893	124.5	-30.5	89	3185.64	142.806	50.9586	1739.27	0.000229692	0.984016	0.757084	217.196	0.794774	0.773254	-0.612748	0.199808	-0.154842	-2.06612	0.225742	-0.307641	0.71578	-3.06331	0.786469	-2.2648	1.32322	0.0996716	36.465	0.201814
894	125.5	-30.5	82	2952.64	142.066	48.929	1575.56	9.75196e-05	0.986711	0.761639	199.193	0.789442	0.778937	-0.953918	-0.00118748	-1.04373	-0.944469	-0.633745	0.518074	0.866537	-3.08711	0.439095	-1.47641	0.511814	0.0941055	14.3039	0.206782
895	126.5	-30.5	75	2802.55	135.304	53.736	1538.26	6.83885e-05	0.987292	0.758695	148.787	0.79532	0.773715	-0.70062	-1.54665	-0.264499	-0.664853	-0.643374	0.529147	0.716252	-3.4524	0.62265	-1.60356	0.00538581	0.0883978	21.0049	0.153133
896	127.5	-30.5	74	2702.51	134.47	51.7884	1565.33	5.73785e-05	0.987957	0.75617	127.604	0.790376	0.761509	-1.26895	-1.70116	-0.811731	-0.839838	-0.644535	0.613787	0.455253	-3.66781	0.454348	-2.53878	0.057326	0.0808934	18.0713	0.152693
897	128.5	-30.5	77	2822.13	136.107	50.6278	1486.42	0.00010709	0.984308	0.744833	214.457	0.78083	0.755461	-0.985362	-1.36976	-0.922662	-0.342863	-0.245858	-0.309538	0.00175391	-2.79119	0.028006	-3.08528	0.301545	0.0811617	17.2352	0.174926
898	129.5	-30.5	79	2846.3	135.144	49.811	1476.09	6.10484e-05	0.988235	0.754504	43.4398	0.80114	0.778233	-1.19207	-1.59408	-0.992612	-0.30383	-0.823417	0.85133	0.420837	-4.51024	0.943709	-1.46387	0.313945	0.0841228	13.9649	0.145698
899	130.5	-30.5	86	3046.44	133.71	49.7807	1458.09	6.82017e-05	0.988841	0.766548	49.9093	0.803492	0.783196	-1.0602	-2.02231	-0.622021	-0.185315	-0.856811	0.935585	0.871758	-4.88117	1.14487	-1.22299	0.399824	0.0854143	15.0878	0.14746
900	131.5	-30.5	91	3256.69	137.263	49.9926	1555.82	9.21235e-05	0.987641	0.758841	282.67	0.776097	0.76962	-0.480185	-1.19247	-0.278612	-0.882042	-0.848421	0.760544	0.569301	-2.65993	-0.0529623	-2.48045	0.339402	0.0930828	49.1699	0.144898
901	132.5	-30.5	98	3407.66	138.981	48.9099	1555.24	9.94878e-05	0.988389	0.756457	331.584	0.769908	0.76249	-0.608217	-0.805356	-0.206225	-0.872358	-0.922765	1.04957	0.497467	-2.52548	-0.30966	-3.37958	0.399457	0.105326	34.4079	0.150297
902	133.5	-30.5	107	3618.3	139.62	47.2375	1486.52	0.000121458	0.988523	0.758359	420.766	0.784955	0.769306	-0.688285	-0.674539	-0.209098	-0.395398	-0.760853	0.830134	0.415984	-1.95168	0.487677	-2.78661	0.247408	0.0948381	26.8395	0.160659
903	134.5	-30.5	116	3940.88	144.795	47.2146	1483.28	0.000270934	0.986714	0.760081	533.394	0.798936	0.771291	0.0592758	0.856985	0.218894	-0.370007	0.209349	0.0443766	0.563547	-1.14897	1.38905	-2.89134	0.0500679	0.0807905	23.3532	0.151569
904	135.5	-30.5	139	4366.32	148.104	41.804	1487.27	0.000349425	0.985798	0.751704	620.468	0.80405	0.799714	-0.538094	2.0475	-0.548571	-0.43028	0.423762	-0.675344	0.103811	-1.04168	2.02764	-0.651447	0.00981101	0.0706134	17.8627	0.149034
905	136.5	-30.5	145	4579.4	151.35	40.9262	1362.45	0.000382125	0.986205	0.771307	656.97	0.816634	0.809912	0.0426736	3.15465	-0.629859	0.756126	0.564529	-0.558865	1.31002	-0.909664	2.73417	0.424513	0.00185506	0.0669624	15.585	0.128241
906	137.5	-30.5	149	4639.84	150.128	41.007	1309.06	0.000375792	0.986786	0.773331	628.55	0.808107	0.799073	-0.140161	2.81999	-0.464661	1.31579	0.528171	-0.515698	1.35479	-1.40223	2.25621	-0.777976	0.132671	0.0688816	38.9025	0.140727
907	138.5	-30.5	159	4806.8	147.758	39.2871	1390.5	0.00035089	0.987181	0.76111	662.46	0.801985	0.79964	-0.400944	2.11496	-0.740085	0.531627	0.084489	-0.267416	0.540687	-1.32169	2.1238	-0.817839	0.715397	0.0865721	195.517	0.167491
908	139.5	-30.5	153	4637.81	148.904	39.1992	1401.44	0.000385177	0.986342	0.780665	659.45	0.810774	0.794689	-0.666092	2.48062	-0.998539	0.400199	0.393758	-0.611559	1.81871	-1.14108	2.48702	-1.25094	0.859641	0.0716727	215.727	0.168903
909	140.5	-30.5	139	4350.64	151.075	40.2758	1356.76	0.000358653	0.9859	0.761779	634.861	0.815914	0.803207	-0.650068	3.10612	-1.16611	0.786842	0.452388	-0.538547	0.556831	-1.01442	2.65411	-0.276552	0.00534305	0.0559184	20.4573	0.12509
910	141.5	-30.5	154	4778.77	150.597	40.2986	1312.29	0.000442396	0.985291	0.753967	681.235	0.807422	0.806766	0.0927179	3.14093	-0.483989	1.30859	0.690806	-1.02779	0.0260729	-1.01691	2.34412	-0.0408722	0.0359152	0.0665672	33.8364	0.139228
911	142.5	-30.5	156	4949.51	151.362	41.862	1299.32	0.000466067	0.985462	0.742908	681.05	0.808159	0.803204	0.906451	3.45485	0.27832	1.46404	0.956641	-1.12699	-0.568293	-1.02975	2.44606	-0.388326	0.134659	0.0834335	44.0472	0.158828
912	143.5	-30.5	162	5061.5	153.035	40.5072	1276.16	0.000445415	0.986317	0.751081	707.514	0.809063	0.809114	0.85814	4.22197	-0.0723336	1.78573	0.82359	-0.827681	-0.0688736	-0.944234	2.59531	0.179146	0.494694	0.0959449	36.5835	0.189534
913	144.5	-30.5	173	5184.17	151.328	38.8442	1322.02	0.00044657	0.986729	0.750295	700.539	0.794342	0.809523	0.251107	3.73235	-0.318698	1.36745	0.906664	-1.08413	-0.18262	-1.30973	1.98683	0.0990077	1.68107	0.118117	11.8252	0.234441
914	145.5	-30.5	189	5469.79	150.976	37.2421	1320.7	0.000436451	0.987524	0.753733	723.228	0.798302	0.805335	0.0710851	3.78229	-0.425909	1.4694	0.496725	-0.606915	0.000727777	-1.484	2.75687	-0.446084	3.16062	0.148574	32.6659	0.231056
915	146.5	-30.5	190	5496.71	152.244	37.6794	1328.07	0.000470574	0.987294	0.74686	719.937	0.796758	0.807034	0.125115	4.34408	-0.155252	1.38381	0.395615	-0.646623	-0.720021	-1.65662	2.64079	-0.286794	3.73722	0.180827	27.784	0.306416
916	147.5	-30.5	209	5816.85	151.141	35.798	1357.88	0.000473055	0.987991	0.753655	749.379	0.79345	0.805887	-0.0739587	4.12203	-0.367312	1.13322	0.277573	-0.462283	-0.0781405	-1.78284	2.66441	-0.421013	3.79236	0.218496	9.49327	0.366418
917	148.5	-30.5	220	5917.29	148.145	33.7046	1410.87	0.000479605	0.988424	0.755279	804.992	0.787764	0.801245	-0.696903	2.83279	-1.15511	0.474058	0.225344	-0.359328	-0.0549628	-1.59281	2.5419	-1.06218	5.2849	0.267855	32.4554	0.361115
918	149.5	-30.5	225	6089.23	147.685	33.9406	1344.09	0.000489414	0.988261	0.750244	777.912	0.786421	0.798388	-0.190651	2.75698	-0.82123	1.35045	0.55687	-0.908716	-0.31793	-1.9204	2.43949	-1.53884	8.00043	0.356225	74.1238	0.454835
919	150.5	-30.5	241	6281.61	147.347	32.5265	1356.61	0.000492478	0.988749	0.743987	876.823	0.78496	0.793309	-0.753078	2.80044	-1.15528	1.23865	0.338234	-0.561291	-1.05342	-1.26442	2.34585	-2.19608	8.49037	0.44299	201.013	0.523277
920	151.5	-30.5	265	6947.82	147.79	34.5769	1328.27	0.000496135	0.989208	0.748367	1055.37	0.776611	0.807187	0.97558	3.35271	1.14813	1.79519	-0.0691332	-0.164925	-0.630141	0.03503	1.78742	-0.609542	14.4587	0.63329	197.476	0.474818
921	152.5	-30.5	273	7167.46	147.71	34.7277	1281.82	0.000327078	0.99008	0.753535	1065.65	0.762105	0.809902	1.52444	3.41808	1.60156	2.54139	-1.00068	0.546831	-0.0289187	-0.110624	0.386962	-0.334541	18.9376	0.961587	405.917	0.149249
929	116.5	-31.5	180	5414.63	150.577	39.7914	1311.02	0.000380134	0.987929	0.767184	652.059	0.786248	0.814239	0.801684	3.44376	0.39393	1.40942	-0.0402917	0.0181823	0.90973	-1.89475	1.49146	0.656774	4.17021	0.559425	59.8112	0.0999884
930	117.5	-31.5	159	4929.41	149.675	40.3625	1426.9	0.000343908	0.987197	0.76535	608.466	0.792519	0.787186	0.385573	2.7457	-0.26278	0.138675	0.115641	-0.38739	0.823724	-1.65175	1.66137	-2.10956	1.36049	0.299303	36.987	0.0218463
931	118.5	-31.5	142	4503.77	150.257	42.0477	1423.29	0.000224341	0.988438	0.756597	545.488	0.789454	0.770317	-0.054028	2.82274	-0.321905	0.158876	-0.576205	0.713458	0.247918	-1.80423	1.21643	-3.50694	2.27921	0.2502	48.0009	0.0757025
932	119.5	-31.5	138	4489.08	148.719	44.4592	1468.15	0.000278394	0.986827	0.750462	561.959	0.787493	0.766273	0.415545	2.29972	0.414705	-0.236322	-0.142171	-0.130311	-0.0552227	-1.55492	1.01634	-3.91659	5.03526	0.222182	29.7322	0.369361
933	120.5	-31.5	135	4304.04	145.443	43.3977	1556.11	0.000252947	0.987144	0.750073	507.062	0.776595	0.760697	-0.34648	1.15541	-0.12122	-1.0102	-0.188676	-0.0732533	-0.0246345	-2.11378	0.329977	-4.62169	5.46946	0.185749	35.832	0.232075
934	121.5	-31.5	128	4106.32	144.271	42.9694	1650.89	0.000236215	0.986918	0.762022	414.02	0.782636	0.755598	-0.634118	0.750742	-0.584237	-1.81641	-0.245528	-0.0376242	0.591725	-2.70473	0.60008	-4.90467	5.62173	0.166587	52.6702	0.273924
935	122.5	-31.5	111	3701.68	144.957	44.2637	1749.49	0.000223216	0.985801	0.761831	336.645	0.787128	0.752891	-0.739617	0.876564	-0.915943	-2.42313	-0.0187362	-0.28079	0.51004	-2.87261	0.623977	-4.44525	5.84844	0.152463	27.61	0.276473
936	123.5	-31.5	101	3374.35	145.34	43.883	1815.68	0.00023026	0.984978	0.76421	325.473	0.7933	0.758736	-1.35454	0.896044	-1.49812	-2.79859	0.0980067	-0.323928	0.899919	-2.5302	0.754612	-3.69839	5.29453	0.135602	50.7102	0.227177
937	124.5	-31.5	99	3338.67	144.548	45.8583	1773.56	0.000231647	0.985422	0.764675	293.501	0.804987	0.752119	-1.27412	0.674025	-1.02239	-2.49297	0.141511	-0.127915	0.856085	-2.75224	1.29658	-4.29609	1.75056	0.121359	14.6823	0.234215
938	125.5	-31.5	93	3263.35	146.442	47.4234	1719.3	0.000230831	0.984917	0.76198	251.537	0.805221	0.759813	-0.788403	1.16288	-0.857285	-2.03973	0.255953	-0.158742	0.578619	-2.83156	1.21641	-3.4153	0.282578	0.119281	18.9856	0.195706
939	126.5	-31.5	97	3461.3	147.176	48.5577	1579.1	0.000323389	0.981754	0.7499	429.423	0.791883	0.753741	-0.0896889	1.37271	-0.377694	-1.09054	1.09972	-1.43328	-0.019538	-1.40478	0.670725	-4.14625	0.295387	0.12075	25.8032	0.168358
940	127.5	-31.5	88	3280.94	140.804	52.7531	1575.74	0.000250415	0.981218	0.750442	344.321	0.801468	0.754145	0.236973	-0.299329	0.270935	-1.01015	0.830357	-1.43565	-0.0506361	-1.95213	1.1006	-3.58239	0.529971	0.110901	44.7425	0.153361
941	128.5	-31.5	85	3100.61	139.413	50.9728	1539	0.000166339	0.985127	0.758252	277.14	0.798059	0.751467	-0.502156	-0.627635	-0.367268	-0.75415	-0.0508577	-0.0539439	0.458576	-2.56771	0.815191	-3.75895	0.865694	0.116899	55.4339	0.155204
942	129.5	-31.5	83	2970.78	137.407	49.0884	1435.69	7.26419e-05	0.988583	0.763972	231.433	0.795395	0.759482	-1.05019	-1.09096	-0.972749	-0.0422199	-0.815783	0.816663	0.680664	-2.79672	0.689733	-3.12066	1.20058	0.121414	54.8534	0.152713
943	130.5	-31.5	86	3136.82	139.825	49.939	1482.92	9.77443e-05	0.987325	0.758229	322.325	0.782966	0.753745	-0.42452	-0.517141	-0.58512	-0.371105	-0.835198	0.689479	0.491034	-2.01687	0.233312	-3.62982	1.31313	0.12441	41.731	0.152286
944	131.5	-31.5	104	3682.42	141.559	48.7041	1474.28	0.00016269	0.986461	0.75853	448.638	0.772212	0.753502	0.206101	-0.103708	0.0735148	-0.32048	-0.673451	0.40024	0.531701	-1.54924	-0.150279	-4.02495	1.60785	0.141948	37.3558	0.154264
945	132.5	-31.5	113	3851.5	143.382	44.9225	1378.22	0.000180733	0.986581	0.769443	467.075	0.768031	0.762276	-0.0635985	0.413502	-0.662221	0.500918	-0.514316	0.144346	0.971681	-1.64236	-0.296211	-3.5352	1.98832	0.156574	40.3195	0.169922
946	133.5	-31.5	128	4193.82	147.168	42.7956	1408.76	0.000206057	0.98743	0.772889	607.986	0.777676	0.76649	-0.0843988	1.59951	-0.69168	0.266559	-0.742274	0.551291	1.11501	-0.906905	0.343078	-3.67734	1.43998	0.149588	27.0216	0.197502
947	134.5	-31.5	141	4580.31	147.938	43.4108	1466.92	0.000281849	0.987769	0.771367	643.94	0.783505	0.771037	0.58319	2.02846	0.165073	-0.248797	-0.163735	0.339022	1.09853	-0.944795	0.743744	-3.45991	0.761377	0.128997	31.1472	0.209932
948	135.5	-31.5	144	4574.93	147.615	41.5607	1476.18	0.00038057	0.985685	0.76755	645.244	0.789433	0.788229	0.152109	1.93905	-0.39217	-0.328104	0.816586	-1.09634	0.981525	-1.02764	1.13641	-1.92537	0.577979	0.105074	30.9078	0.195176
949	136.5	-31.5	154	4719.58	150.349	39.7739	1416.85	0.000364608	0.98723	0.774667	675.996	0.794583	0.795686	-0.279851	2.9182	-0.724197	0.231906	0.35321	-0.220302	1.33351	-0.962028	1.63356	-1.21583	0.294469	0.0922052	25.6784	0.167783
950	137.5	-31.5	168	4990.73	150.461	38.1461	1367.51	0.000362775	0.987438	0.76704	735.697	0.798258	0.79597	-0.356718	3.13166	-0.846082	0.776925	0.0311328	-0.189634	1.05729	-0.851444	2.04901	-1.28336	0.689264	0.101906	48.6934	0.181148
951	138.5	-31.5	185	5237.9	148.2	35.1503	1411.6	0.000389566	0.988002	0.777196	749.82	0.792231	0.798586	-0.918752	2.48238	-1.60525	0.359016	-0.161275	0.0990779	1.72127	-1.16017	1.81893	-1.14216	2.30585	0.132956	201.808	0.236863
952	139.5	-31.5	166	4938.73	147.284	39.2801	1460.15	0.000386818	0.986868	0.779177	723.159	0.802458	0.800045	-0.414373	1.995	-0.427471	-0.170815	0.0830599	-0.370005	1.57993	-0.899751	2.08133	-0.949907	0.622338	0.100793	93.4365	0.162315
953	140.5	-31.5	154	4728.78	149.751	41.0245	1411.87	0.000362227	0.986383	0.763178	660.588	0.812235	0.797448	-0.211291	2.81587	-0.219536	0.302406	0.235342	-0.563154	0.635816	-1.24003	2.63251	-1.07058	0.0571616	0.0757394	47.7883	0.140473
954	141.5	-31.5	159	4916.49	150.537	40.8317	1340.55	0.00037959	0.986584	0.755781	657.211	0.799645	0.806468	0.314965	3.14439	-0.033511	1.01208	0.22054	-0.450786	0.148665	-1.31886	1.88031	-0.106893	0.17564	0.0850719	68.9829	0.162054
955	142.5	-31.5	160	4911.88	151.402	39.6769	1334.97	0.00038307	0.986667	0.758825	670.008	0.79551	0.811356	0.150537	3.48524	-0.485305	1.10395	0.249781	-0.397843	0.314076	-1.2051	1.79077	0.367143	0.68965	0.0963624	50.2925	0.217323
956	143.5	-31.5	167	5094.64	151.285	39.5744	1302.27	0.000385469	0.987335	0.759375	697.787	0.797408	0.811293	0.42335	3.52607	-0.245511	1.51367	0.166321	-0.129116	0.471702	-1.18069	2.00166	0.331444	1.8763	0.110456	17.001	0.249288
957	144.5	-31.5	177	5184.12	150.868	37.9462	1371.23	0.000371143	0.987579	0.758114	742.413	0.793552	0.798032	-0.256091	3.56189	-0.575839	0.807711	0.0821652	-0.358099	0.280512	-1.01025	1.89249	-1.1686	3.91857	0.138176	36.5896	0.21643
958	145.5	-31.5	192	5390.37	148.9	36.3707	1440.7	0.000359342	0.988829	0.755425	781.664	0.793253	0.797488	-0.792288	2.9194	-0.742226	0.0480117	-0.223079	0.424649	-0.0361684	-1.00518	2.26176	-1.36857	5.21405	0.178885	35.7207	0.197532
959	146.5	-31.5	193	5527.49	151.009	37.2504	1376.32	0.00044129	0.987948	0.755088	723.554	0.787476	0.796699	-0.0552637	3.78062	-0.251417	0.831035	0.447323	-0.461649	-0.0614202	-1.61622	1.90024	-1.34074	5.10542	0.222206	41.6017	0.308694
960	147.5	-31.5	206	5696.38	148.993	35.4979	1417.19	0.000453485	0.988125	0.753199	705.696	0.785975	0.790505	-0.51644	3.0915	-0.680997	0.372166	0.210647	-0.418684	-0.156489	-2.22391	1.9882	-2.08913	2.82238	0.265774	14.0949	0.301254
961	148.5	-31.5	220	5948.01	147.83	34.4506	1389.84	0.000461581	0.988677	0.757202	772.135	0.784882	0.802276	-0.536605	2.71035	-0.716007	0.737795	0.231868	-0.224376	0.119729	-1.94411	2.15319	-0.933961	3.04217	0.328977	91.6089	0.277083
962	149.5	-31.5	233	6142.85	146.933	32.9422	1392.59	0.000483599	0.988382	0.743464	885.422	0.783103	0.79401	-0.778238	2.46675	-1.16201	0.709421	0.407701	-0.765725	-1.09044	-1.02237	2.24484	-2.03511	6.71892	0.419431	120.341	0.465129
963	150.5	-31.5	252	6538.76	146.466	33.4154	1385.67	0.000494353	0.988935	0.747147	930.835	0.778993	0.793484	-0.270289	2.44939	-0.186337	0.868708	0.237374	-0.487028	-0.717539	-0.947685	2.10082	-2.24443	9.27085	0.480359	173.555	0.506521
964	151.5	-31.5	273	7056.94	147.264	33.9083	1313.56	0.000315275	0.990264	0.753657	1066.49	0.770221	0.812967	0.848275	3.15019	1.01551	2.09479	-1.0732	0.603313	-0.150646	-0.0145992	1.21393	0.102643	17.2024	0.737222	312.812	0.310081
965	152.5	-31.5	270	7178.7	147.982	35.0147	1266.79	0.000326525	0.990025	0.752418	1062.44	0.762101	0.810786	1.91539	3.51087	1.70078	2.75497	-0.898636	0.474554	-0.208633	-0.0790246	0.376564	-0.124118	17.8495	1.02371	306.123	0.0937059
973	116.5	-32.5	176	5275.66	152.392	38.2433	1268.56	0.000367709	0.988598	0.766662	658.923	0.786509	0.810294	0.430835	4.06696	-0.483023	1.82195	0.000348807	0.402133	0.952934	-1.71203	1.49167	0.246585	10.3785	0.823885	52.0328	0.320975
974	117.5	-32.5	156	4795.25	149.6	40.2536	1449.1	0.000233503	0.989447	0.77143	524.946	0.78408	0.78431	-0.0337807	2.73667	-0.407646	-0.0901659	-0.568842	0.928858	1.06336	-2.44003	1.12791	-2.44415	0.90504	0.406741	42.8315	0.0143548
975	118.5	-32.5	150	4688.69	149.81	41.4789	1482.63	0.00022716	0.98898	0.760092	553.87	0.784593	0.776488	0.0651995	2.73833	-0.174348	-0.395404	-0.548279	0.760033	0.417443	-2.07119	1.02382	-3.26423	1.67461	0.312455	36.4419	0.0442678
976	119.5	-32.5	141	4547.71	149.994	43.3096	1458.77	0.00022531	0.988517	0.7597	507.214	0.790983	0.769969	0.393633	2.69875	0.132097	-0.167976	-0.527268	0.695416	0.42398	-2.35617	1.31538	-3.95488	4.37285	0.270936	38.6441	0.380554
977	120.5	-32.5	137	4445.15	149.334	43.5224	1466.72	0.000342987	0.986565	0.748553	555.136	0.783153	0.781479	0.300051	2.36636	0.047011	-0.234953	0.381539	-0.230296	-0.0422279	-1.57753	0.734435	-2.48006	6.06057	0.220602	48.8997	0.297767
978	121.5	-32.5	138	4570.96	150.641	44.8423	1458.11	0.000361399	0.985872	0.741426	569.355	0.779002	0.78045	0.96268	2.79637	0.58089	-0.149001	0.373996	-0.484807	-0.474921	-1.46881	0.468102	-2.60036	6.03267	0.222043	47.126	0.377077
979	122.5	-32.5	131	4290.59	149.46	43.4653	1570.63	0.000351969	0.985249	0.741264	535.067	0.771404	0.770033	0.141676	2.31498	-0.244061	-1.13722	0.474689	-0.771152	-0.439925	-1.61331	-0.0711279	-3.5338	7.27056	0.224419	38.4679	0.292542
980	123.5	-32.5	125	4111.76	147.662	44.2822	1629.28	0.000350106	0.984707	0.741845	508.987	0.780353	0.759118	-0.151362	1.70515	-0.262096	-1.61659	0.627327	-0.851683	-0.352957	-1.65138	0.354483	-4.56846	6.79638	0.199094	38.7696	0.278298
981	124.5	-32.5	109	3604.48	146.023	43.0977	1670.63	0.000249061	0.986417	0.743183	495.285	0.782224	0.752845	-1.11461	1.14588	-1.36271	-1.84454	0.131245	0.128923	-0.291207	-1.28229	0.344455	-4.4791	2.97672	0.17594	39.7896	0.238764
991	134.5	-32.5	160	4872.76	149.318	39.4447	1445.41	0.000373632	0.987859	0.770965	750.844	0.774919	0.779985	-0.109907	2.67705	-0.585541	-0.0711945	-0.00786594	0.397109	1.10697	-0.472656	0.442957	-3.02731	2.6072	0.213371	42.2108	0.295325
992	135.5	-32.5	169	5018.48	148.76	38.4298	1464.99	0.000375158	0.988242	0.772949	743.708	0.783144	0.783649	-0.30828	2.52959	-0.671744	-0.27095	0.0297434	0.40819	1.23585	-0.830259	1.05495	-2.67789	3.0306	0.186968	65.9241	0.285528
993	136.5	-32.5	178	5092.39	148.982	35.3623	1424.15	0.000370816	0.988072	0.778484	782.941	0.788535	0.78703	-0.95331	2.74014	-1.74509	0.182042	0.00802416	0.0362078	1.63005	-0.626178	1.58753	-2.37207	1.83644	0.163821	57.1752	0.281918
994	137.5	-32.5	197	5470.49	149.013	34.4953	1374.67	0.000366772	0.988219	0.75743	802.26	0.77841	0.780089	-0.907795	2.94385	-1.50777	0.804367	-0.449879	0.107091	0.317459	-0.96454	1.05896	-3.28126	1.59678	0.169674	97.2608	0.292814
995	138.5	-32.5	206	5594.68	147.104	33.9087	1442.93	0.000366741	0.988497	0.758146	842.339	0.784672	0.784843	-1.16106	2.23971	-1.4968	0.0263675	-0.342588	0.0250885	0.342559	-0.74566	1.6246	-2.84835	3.61856	0.226083	118.373	0.33898
996	139.5	-32.5	194	5404.05	148.304	35.2805	1419.25	0.000390227	0.988006	0.774969	782.88	0.786372	0.793704	-0.943529	2.66119	-1.2383	0.292796	-0.107389	-0.145825	1.38654	-1.0711	1.63337	-1.75592	1.22735	0.155285	83.2201	0.207297
997	140.5	-32.5	179	5220.24	147.232	38.0327	1430.5	0.000363567	0.987119	0.758628	736.54	0.789187	0.794576	-0.293446	2.10034	-0.474689	0.167296	-0.000331811	-0.610195	0.231551	-1.15226	1.59313	-1.49957	0.760798	0.115943	79.1374	0.168171
998	141.5	-32.5	178	5202.86	149.933	36.5778	1389.75	0.000382015	0.987326	0.761323	728.18	0.791129	0.801767	-0.27604	3.14996	-1.14573	0.597654	0.147349	-0.473413	0.492377	-1.17669	1.7054	-0.794455	0.68208	0.115756	63.488	0.207773
999	142.5	-32.5	178	5243.98	149.863	37.3256	1352.66	0.000386342	0.987403	0.755942	704.371	0.787382	0.804067	-0.0259006	3.09149	-0.818234	1.01446	-0.000919511	-0.204722	0.0925605	-1.32552	1.4709	-0.570362	1.41685	0.123019	16.8869	0.267857
1000	143.5	-32.5	180	5277.51	151.546	37.3295	1376.74	0.000356437	0.988211	0.759281	749.246	0.793796	0.800444	-0.0755532	3.77622	-0.758494	0.774638	-0.168645	0.238029	0.294456	-0.979651	1.9135	-0.960037	3.0447	0.140725	11.9656	0.214783
1001	144.5	-32.5	188	5477.96	151.627	38.6602	1381.61	0.000360062	0.988838	0.754984	757.224	0.794565	0.800007	0.22494	4.0059	0.219192	0.73921	-0.232049	0.51449	0.042122	-1.1272	2.16866	-1.10506	4.51385	0.170798	20.4855	0.185863
1002	145.5	-32.5	197	5612.5	150.333	37.2667	1403.79	0.000358476	0.989093	0.759312	787.922	0.792466	0.800412	0.015215	3.59412	-0.0723954	0.483809	-0.17182	0.411007	0.24724	-1.0359	2.24062	-1.14402	4.7246	0.219727	51.3878	0.222668
1003	146.5	-32.5	203	5689.59	150.579	36.3344	1371.85	0.000450981	0.988178	0.760214	765.626	0.781195	0.804116	-0.190631	3.79713	-0.314199	0.917415	0.445106	-0.462301	0.281594	-1.53805	1.48983	-0.763673	4.83251	0.276577	53.186	0.326926
1004	147.5	-32.5	219	5903.18	148.928	34.0831	1431.32	0.000445281	0.988501	0.760119	781.026	0.77971	0.807029	-0.683385	3.21452	-0.952771	0.205741	0.261928	-0.401797	0.336133	-1.86088	1.61217	-0.391916	2.92768	0.339386	36.9699	0.235463
1005	148.5	-32.5	236	6205	147.618	32.6484	1407.1	0.000490955	0.988336	0.754283	861.857	0.783361	0.811899	-0.715908	2.7802	-1.21448	0.523533	0.261231	-0.669358	-0.214461	-1.46744	2.23182	0.0324121	2.7085	0.452445	102.641	0.200672
1006	149.5	-32.5	249	6357.7	146.179	31.7635	1420.1	0.00048555	0.9888	0.747788	922.937	0.780443	0.802925	-1.15905	2.20523	-1.3898	0.352366	0.059276	-0.46413	-0.808094	-1.1106	2.22582	-1.16665	7.896	0.527032	146.207	0.442076
1007	150.5	-32.5	270	6977.02	147.253	34.0421	1380.25	0.000503759	0.989503	0.749525	1061.81	0.779423	0.795325	0.619396	3.08797	0.980016	1.0142	-0.0758699	-0.0425782	-0.655429	-0.0471392	2.29909	-2.16216	15.9508	0.541427	206.374	0.35902
1008	151.5	-32.5	278	7242.55	147.777	34.3317	1293.63	0.00034831	0.990189	0.755693	1088.42	0.769091	0.801562	1.53196	3.49382	1.54279	2.43586	-1.12517	0.670824	-0.04154	0.0717466	1.15782	-1.41898	15.6984	0.72122	255.059	0.259528
1016	115.5	-33.5	153	4803.5	155.332	38.5542	1200.59	0.000336102	0.988421	0.767605	650.925	0.784267	0.811031	0.362356	4.69057	-1.22493	2.34578	0.132722	0.341835	0.961152	-1.26816	0.974184	0.481917	5.11149	1.21566	87.4166	0.250456
1017	116.5	-33.5	164	4968.41	152.821	38.0714	1298.09	0.000346461	0.988566	0.76411	623.686	0.788559	0.807676	0.0108892	3.96988	-0.994468	1.4291	0.0884153	0.348915	0.773322	-1.81816	1.45778	0.0756438	11.6337	0.8573	40.015	0.25509
1018	117.5	-33.5	164	5053.17	151.611	40.6601	1409.48	0.000343886	0.988235	0.765239	609.09	0.786561	0.803547	0.543843	3.54032	0.104638	0.317596	0.0634786	0.243984	0.90636	-1.93064	1.44148	-0.437409	2.09765	0.505835	30.9884	0.0418672
1019	118.5	-33.5	163	5031.15	150.668	41.1815	1425.72	0.000349966	0.98821	0.761307	567.678	0.772059	0.797387	0.529271	3.20606	0.271536	0.163913	-0.0238066	0.333959	0.60346	-2.43242	0.354664	-1.0664	2.30791	0.375631	27.6011	0.0815172
1020	119.5	-33.5	165	5145.24	151.581	41.9463	1380.5	0.00035774	0.987988	0.7616	593.633	0.776113	0.785293	0.991491	3.56618	0.687318	0.602349	0.0889336	0.130097	0.722802	-2.23384	0.682634	-2.44851	3.33614	0.321258	78.7396	0.291837
1021	120.5	-33.5	157	4953.02	152.877	41.7439	1352.4	0.000366257	0.987756	0.760638	579.553	0.777457	0.79017	0.801043	3.87748	0.237994	0.882294	0.215519	0.137088	0.605661	-2.17122	0.581631	-1.79207	4.75912	0.317466	114.911	0.421322
1022	121.5	-33.5	154	4983.79	153.953	42.6449	1344.11	0.000371858	0.986998	0.756413	587.644	0.784431	0.782072	1.41919	4.22394	0.45111	0.931992	0.206181	-0.0886521	0.310091	-1.93182	1.04318	-2.66714	2.66236	0.362073	85.6404	0.234651
1023	122.5	-33.5	146	4751.91	152.603	42.3434	1317.65	0.000367126	0.986683	0.753301	547.717	0.779263	0.786745	1.04494	3.57108	-0.0303326	1.15807	0.417607	-0.289209	0.137574	-2.06158	0.576312	-2.04517	3.91794	0.398045	73.0039	0.376784
1024	123.5	-33.5	141	4639.67	152.279	43.0406	1414.15	0.000358283	0.986128	0.754935	593.648	0.778306	0.777902	0.975893	3.32398	0.0171848	0.241514	0.285827	-0.273905	0.299074	-1.46733	0.4878	-2.97103	4.87828	0.345072	64.4869	0.279387
1036	135.5	-33.5	173	5181.16	149.661	39.0263	1419.57	0.000388424	0.988242	0.774762	787.141	0.797268	0.775497	0.212339	2.93629	-0.227897	0.206477	-0.0322553	0.458182	1.28147	-0.46861	2.28012	-3.72859	2.99616	0.294229	34.2303	0.227466
1037	136.5	-33.5	177	5187.98	150.013	37.1867	1387.55	0.00034941	0.988266	0.760102	723.005	0.791136	0.778555	-0.234336	3.13744	-0.935505	0.556657	-0.229939	0.321624	0.318068	-1.21804	1.75853	-3.50118	2.51248	0.286922	104.61	0.196746
1039	138.5	-33.5	216	5856.7	147.518	33.9024	1392.9	0.000371662	0.988683	0.756357	776.039	0.775749	0.784112	-0.66158	2.50234	-1.18869	0.629889	-0.47068	0.0929489	0.105475	-1.68042	1.07795	-3.10008	1.45745	0.357621	186.775	0.0988925
1040	139.5	-33.5	211	5708.96	147.647	34.2324	1436.4	0.000396324	0.988375	0.7678	724.677	0.777483	0.792127	-1.02746	2.51205	-1.17674	0.110141	-0.254627	-0.115053	0.884555	-2.06672	1.0678	-2.17599	2.51547	0.205725	127.286	0.325181
1041	140.5	-33.5	208	5739.01	147.455	35.3894	1421.53	0.000397266	0.988296	0.77282	767.622	0.782044	0.797523	-0.477695	2.38208	-0.641865	0.299764	-0.0431699	-0.323312	1.25786	-1.55991	1.37157	-1.43825	3.03146	0.159994	21.6181	0.199925
1042	141.5	-33.5	199	5633	148.963	35.9492	1373.52	0.000404258	0.988198	0.773023	779.97	0.784815	0.797396	-0.0810494	2.96323	-0.69246	0.855923	0.0744149	-0.234942	1.31724	-1.16011	1.52801	-1.40572	2.41164	0.164419	13.3942	0.258173
1043	142.5	-33.5	203	5718.99	150.489	36.2035	1402.05	0.000401585	0.988241	0.772543	806.903	0.788019	0.792323	-0.011691	3.69062	-0.419926	0.516176	0.0828034	-0.241215	1.3281	-0.964864	1.89718	-1.92115	2.29994	0.172186	16.6524	0.269625
1044	143.5	-33.5	195	5613.45	151.561	37.4249	1369.29	0.000360188	0.98866	0.764033	790.177	0.792258	0.797031	0.248448	4.01092	-0.140197	0.889744	-0.127541	0.133441	0.627884	-0.927266	2.21261	-1.37438	3.01983	0.182488	11.6211	0.219781
1045	144.5	-33.5	199	5709.16	152.056	36.927	1331.35	0.000360278	0.989034	0.765889	750.267	0.789693	0.804136	0.380023	4.33126	-0.184112	1.35269	-0.291648	0.527308	0.760349	-1.45269	2.11385	-0.607875	2.02492	0.208793	6.95143	0.196352
1046	145.5	-33.5	210	5886.58	151.355	35.6789	1349.15	0.000452362	0.988311	0.75994	775.467	0.784232	0.807428	0.229902	4.24061	-0.387602	1.2212	0.346062	-0.349164	0.3184	-1.52676	1.86601	-0.351361	2.27923	0.269893	24.0944	0.225354
1047	146.5	-33.5	217	5938.7	149.24	34.9954	1393.42	0.000465056	0.988494	0.761659	768.27	0.777968	0.810701	-0.221914	3.35948	-0.507906	0.692895	0.40222	-0.364525	0.432645	-1.81447	1.41229	-0.00260734	2.63383	0.336142	49.0509	0.187954
1048	147.5	-33.5	218	5901.35	149.203	34.1391	1422.26	0.000464327	0.988388	0.757079	750.473	0.776209	0.807771	-0.590956	3.3503	-0.948293	0.298603	0.236123	-0.31474	0.0988358	-2.06777	1.21496	-0.388635	1.50948	0.398867	34.9086	0.0702557
1049	148.5	-33.5	232	6048.17	146.378	32.2794	1466.94	0.000371855	0.98982	0.76661	857.852	0.78625	0.810961	-1.28675	2.1726	-1.57255	-0.312414	-0.365784	0.539627	0.671027	-1.38041	2.51241	-0.0135408	2.91911	0.58106	147.662	0.0975378
1050	149.5	-33.5	259	6634.64	145.604	32.8344	1409.43	0.000494332	0.989041	0.751965	972.162	0.779743	0.80667	-0.438672	2.0557	-0.300083	0.536168	0.0603173	-0.427514	-0.505052	-0.7541	2.32325	-0.666412	9.53778	0.806326	174.818	0.295579
1051	150.5	-33.5	268	7142.91	148.405	35.4435	1311.4	0.000501397	0.989269	0.7551	1077.64	0.77532	0.796848	1.92097	3.73553	1.9018	2.06225	-0.257518	0.000408242	-0.175481	0.185698	1.7864	-2.06353	18.7505	0.804909	341.644	0.162256
1061	116.5	-34.5	159	4886.57	153.735	37.4689	1268.02	0.000344058	0.98862	0.76399	657.455	0.781776	0.812396	0.133297	4.21678	-1.48874	1.70739	0.0713796	0.480436	0.811968	-1.36354	0.899258	0.563238	13.1288	1.16117	88.764	0.180395
1062	117.5	-34.5	168	5075.39	153.27	37.8235	1304.08	0.00034521	0.988526	0.757279	672.047	0.784619	0.808324	0.171041	4.15304	-0.996345	1.40618	-0.024219	0.421217	0.334528	-1.48995	1.25609	0.052012	5.12085	0.762919	84.8546	0.137828
1063	118.5	-34.5	165	5153.94	153.118	40.9845	1363.98	0.000344228	0.987969	0.759627	686.06	0.781807	0.80251	1.05905	4.1103	0.274643	0.779145	-0.117363	0.289612	0.53724	-1.26423	1.04133	-0.555991	3.62812	0.51434	104.319	0.13522
1080	135.5	-34.5	161	4922.83	151.527	40.0331	1346.33	0.000348474	0.988065	0.755585	713.361	0.793662	0.781351	0.084909	3.50302	-0.322002	0.919905	-0.0638492	0.378054	0.125736	-0.801023	1.77747	-2.89534	1.09522	0.443069	59.4433	0.148597
1082	137.5	-34.5	183	5190.73	151.517	35.2608	1373.59	0.000348474	0.988691	0.756555	755.262	0.789287	0.79277	-0.967211	3.81386	-1.66382	0.759895	-0.342957	0.528357	0.171543	-0.989821	1.8593	-1.95997	0.447532	0.383568	50.6594	0.0389821
1083	138.5	-34.5	225	5947.79	148.042	33.4896	1395.69	0.000373771	0.989067	0.764283	898.275	0.779011	0.792054	-1.06705	2.88744	-1.14854	0.600848	-0.535518	0.309418	0.766916	-0.693691	1.60127	-2.30537	1.08807	0.47979	154.931	0.0686543
1084	139.5	-34.5	231	6050.74	146.59	33.1625	1424.23	0.000375665	0.98913	0.763772	845.282	0.774126	0.79219	-1.08766	2.25561	-1.11659	0.275834	-0.494034	0.217672	0.756631	-1.36335	1.21246	-2.30884	2.59304	0.316413	126.954	0.203758
1085	140.5	-34.5	223	6029.7	147.832	35.1086	1369.8	0.000384096	0.988996	0.755726	790.482	0.773249	0.79734	-0.358756	2.75788	-0.238565	0.990865	-0.429056	0.186224	0.0122124	-1.70895	1.00716	-1.59926	3.05328	0.23268	18.2392	0.284206
1086	141.5	-34.5	222	6023.35	147.232	35.0784	1399.58	0.000396884	0.98892	0.769588	795.893	0.777608	0.794446	-0.270379	2.46205	-0.285989	0.605674	-0.257485	0.105224	1.07873	-1.64191	1.32303	-1.99426	2.97668	0.238938	18.3273	0.281967
1087	142.5	-34.5	218	6070.08	149.25	35.8637	1364.53	0.000396586	0.988914	0.771575	793.589	0.784979	0.798882	0.489902	3.34828	0.00914848	1.04975	-0.100763	0.0759037	1.18583	-1.52258	1.81852	-1.3098	3.19805	0.251183	12.456	0.282117
1088	143.5	-34.5	218	5992.68	149.639	34.5389	1347.47	0.000390114	0.988897	0.771459	828.417	0.787529	0.807896	-0.00815685	3.46541	-0.750542	1.30076	-0.118394	0.0637332	1.09908	-1.17564	2.10658	-0.284651	3.08416	0.249277	5.38021	0.279341
1089	144.5	-34.5	207	5903.97	150.765	36.6319	1298.64	0.0004213	0.988074	0.757959	786.84	0.790788	0.809024	0.6874	3.84542	-0.0448371	1.85266	0.105276	-0.291794	0.252322	-1.278	2.37046	-0.0736954	2.24481	0.266124	6.33598	0.224961
1090	145.5	-34.5	221	6083.04	148.811	35.2336	1339.55	0.000448301	0.988733	0.763985	737.542	0.780091	0.811343	0.231533	3.21231	-0.253394	1.41755	-0.055887	0.0441807	0.692499	-2.1893	1.67567	0.121161	1.19012	0.321816	10.9376	0.100396
1091	146.5	-34.5	220	6030.75	148.66	35.011	1372.09	0.000451449	0.988742	0.763358	653.846	0.775431	0.800634	-0.00142788	3.11471	-0.406253	0.954497	0.142147	-0.100944	0.540247	-3.05367	1.1841	-1.27608	1.7824	0.403449	41.5921	0.0567858
1092	147.5	-34.5	225	6015.28	148.261	33.3721	1376.9	0.000463529	0.988771	0.763982	786.709	0.782574	0.822198	-0.692368	3.05453	-1.1421	0.903815	0.176347	-0.103031	0.58703	-1.884	1.98896	1.29509	1.76695	0.553671	61.5944	0.0321618
1093	148.5	-34.5	228	6072.61	146.502	34.0898	1420.72	0.000373103	0.989965	0.76863	876.063	0.784715	0.802374	-0.664906	2.23748	-0.636406	0.300021	-0.373492	0.672569	0.861678	-1.18887	2.30919	-1.06442	4.16296	0.811671	103.192	0.101386
1094	149.5	-34.5	250	6686.18	146.804	35.011	1342.07	0.000500815	0.988799	0.748349	984.085	0.777399	0.801664	0.873322	2.58396	0.791338	1.46664	0.0252531	-0.321446	-0.60285	-0.470596	1.84158	-1.29303	9.7991	0.7235	142.175	0.32061
1095	150.5	-34.5	264	7052.32	148.467	35.2949	1313.94	0.000498704	0.989199	0.753772	1068.44	0.776066	0.804304	1.74569	3.66196	1.60046	1.98183	-0.168916	-0.0560423	-0.273685	0.158627	1.82058	-1.14532	13.5958	0.809786	264.873	0.194816
1128	139.5	-35.5	224	5953.52	147.498	33.3403	1402.52	0.000371793	0.989113	0.763374	822.901	0.778899	0.791586	-0.93654	2.64943	-1.24311	0.535194	-0.636815	0.479337	0.769506	-1.51315	1.48157	-2.3612	1.42527	0.453067	36.9505	0.136009
1129	140.5	-35.5	228	6098.2	148.035	34.3752	1399.07	0.000384551	0.989057	0.761384	836.204	0.780426	0.804098	-0.477791	2.93105	-0.457576	0.609534	-0.638328	0.375981	0.533359	-1.48714	1.75947	-0.810255	2.30168	0.395299	25.6624	0.265763
1130	141.5	-35.5	227	6137.06	148.331	35.0017	1401.95	0.000446386	0.988411	0.753587	779.063	0.775513	0.796592	-0.126572	3.05553	-0.119564	0.608155	-0.0631106	-0.347226	-0.0869339	-2.08991	1.34822	-1.66581	3.0157	0.352685	25.3661	0.331003
1131	142.5	-35.5	236	6314.91	148.857	34.582	1384.37	0.000466208	0.988959	0.765059	867.396	0.781391	0.801167	0.0288512	3.39857	-0.0284714	0.879601	-0.07761	0.0229913	0.773461	-1.36833	1.99493	-1.19439	2.38034	0.341324	14.6798	0.138734
1132	143.5	-35.5	237	6260.88	148.762	33.3598	1354.26	0.000435256	0.988957	0.754143	883.612	0.782331	0.803676	-0.441025	3.3561	-0.744996	1.31761	-0.0772333	-0.15693	-0.119754	-1.12024	2.16115	-0.932872	2.33617	0.342671	13.1298	0.0743231
1133	144.5	-35.5	235	6256.97	148.65	33.7631	1354.78	0.000434911	0.988934	0.755225	927.585	0.77928	0.81406	-0.234302	3.30573	-0.554643	1.25236	-0.1264	-0.0962181	-0.0330857	-0.712805	1.86623	0.472462	2.30791	0.358516	8.22906	0.10391
1134	145.5	-35.5	231	6164.63	149.149	33.348	1332.75	0.000448257	0.988821	0.76311	898.571	0.7793	0.814484	-0.399307	3.55307	-0.973697	1.5408	-0.0369379	-0.0288123	0.668072	-0.893292	1.76144	0.483489	1.47768	0.415285	9.97667	0.0523124
1135	146.5	-35.5	226	6125.42	148.908	33.915	1340.91	0.000480082	0.988114	0.755008	864.729	0.779559	0.811994	-0.0966984	3.369	-0.815404	1.41355	0.300602	-0.583699	0.0618725	-1.08382	1.73247	0.176744	2.45634	0.57498	42.858	0.0416216
1136	147.5	-35.5	229	6178.18	147.464	33.7184	1334.64	0.00047616	0.988349	0.752361	882.37	0.775015	0.806894	-0.0677066	2.72644	-0.868964	1.48085	0.270823	-0.51278	-0.185759	-1.01099	1.39218	-0.490251	7.23614	0.969113	142.079	0.117229
1137	148.5	-35.5	228	6086.17	146.153	33.9075	1398.22	0.000385162	0.989306	0.763797	883.448	0.776461	0.801945	-0.543482	2.10655	-0.805042	0.606224	-0.228464	0.116024	0.623891	-0.940371	1.46669	-1.14443	13.2915	1.54376	362.697	0.303995
1138	149.5	-35.5	247	6707.4	148.097	35.4546	1285.63	0.000393981	0.98979	0.76695	1046.89	0.778111	0.797394	1.31526	3.27042	0.972383	2.24142	-0.420149	0.384506	0.837404	0.289631	1.68034	-1.90788	12.912	0.717466	233.723	0.41963
1139	150.5	-35.5	241	6539.83	148.605	35.249	1273.82	0.000391756	0.989793	0.766672	1044.07	0.773031	0.804845	0.906722	3.41857	0.537547	2.33457	-0.366023	0.422756	0.724812	0.408871	1.11557	-0.861996	10.435	0.866895	205.847	0.145434
1173	140.5	-36.5	235	6308.02	149.307	34.6827	1357.88	0.000461438	0.988804	0.762289	903.19	0.782937	0.791338	0.0775061	3.71092	-0.0291871	1.15123	-0.449934	0.295162	0.638875	-0.929863	2.173	-2.58566	2.34214	0.630586	33.7772	0.120563
1174	141.5	-36.5	237	6274.41	149.033	33.7401	1368.51	0.000461818	0.98876	0.75841	842.209	0.780554	0.796912	-0.36036	3.51581	-0.549016	1.05139	-0.0941453	-0.154478	0.114828	-1.57007	2.04804	-1.84511	3.52917	0.573336	25.417	0.139963
1175	142.5	-36.5	239	6296.84	148.088	33.0772	1374.41	0.000448521	0.988915	0.7554	881.024	0.7812	0.808451	-0.443034	3.09352	-0.889144	0.980563	-0.11211	-0.140743	-0.0484961	-1.18466	2.12374	-0.354924	2.84106	0.528465	36.9391	0.057273
1176	143.5	-36.5	244	6338.02	148.168	32.5812	1363.42	0.000439485	0.988961	0.754441	932.076	0.782947	0.8095	-0.696475	3.18842	-1.00126	1.16056	-0.209878	-0.14579	-0.165898	-0.846068	2.41063	-0.148492	2.84934	0.542402	65.6636	0.0622128
1177	144.5	-36.5	245	6367.73	148.507	32.1827	1370.1	0.000443147	0.989144	0.757766	941.268	0.7835	0.811301	-0.639583	3.48351	-1.22498	1.05235	-0.299472	0.0473536	0.040695	-0.795653	2.50924	0.0892923	3.58199	0.589522	68.5435	0.0938484
1178	145.5	-36.5	253	6533.48	147.807	32.2101	1375.49	0.000462787	0.988873	0.745513	981.075	0.782111	0.807051	-0.44666	3.23058	-0.940607	1.00449	-0.221467	-0.250021	-1.12781	-0.521954	2.51431	-0.560317	5.81929	0.782097	131.706	0.121432
1179	146.5	-36.5	247	6428.77	148.56	32.7542	1383.43	0.000469283	0.988664	0.744789	935.161	0.777653	0.812172	-0.47957	3.48963	-0.826592	0.876091	-0.0825206	-0.39361	-1.15785	-0.937681	1.98837	0.12907	12.432	1.50714	250.079	0.192638
1180	147.5	-36.5	230	6159.09	146.502	34.6372	1382.78	0.000449425	0.988339	0.747544	883.682	0.775358	0.794099	-0.318507	2.30075	-0.277438	0.814833	0.12635	-0.528173	-0.717817	-1.047	1.48014	-2.07938	20.2988	1.9861	360.672	0.186702
1181	148.5	-36.5	218	5933.88	147.593	34.58	1366.79	0.000378567	0.989242	0.767526	917.997	0.776518	0.791764	-0.391314	2.71701	-0.752557	0.963508	-0.204213	0.211952	0.992488	-0.382582	1.26285	-2.40022	20.9008	1.49602	364.418	0.229658
1182	149.5	-36.5	233	6393.65	149.479	35.5204	1248.56	0.000379514	0.989816	0.769771	1041.08	0.776764	0.805287	0.81637	3.77601	0.392493	2.57404	-0.363706	0.519968	1.08543	0.494161	1.41869	-0.819168	14.7537	0.767208	361.505	0.311694
1217	140.5	-37.5	227	6192.84	150.778	34.9091	1308.98	0.000448644	0.988957	0.765389	902.234	0.783439	0.794284	0.231348	4.36866	-0.211944	1.7415	-0.349401	0.420584	0.728753	-0.778705	1.9822	-2.08265	2.63843	0.952947	30.5735	0.0981611
1218	141.5	-37.5	238	6357.73	149.392	34.2421	1350.17	0.000448992	0.989157	0.763031	957.454	0.781024	0.793857	0.0618663	3.85785	-0.188815	1.24838	-0.477739	0.433705	0.56116	-0.468512	1.9742	-2.16861	5.23612	0.884815	63.2619	0.140608
1219	142.5	-37.5	238	6375.36	148.716	34.4467	1376.65	0.000446557	0.988962	0.761938	934.169	0.785138	0.798675	0.192699	3.48397	-0.0778902	0.9204	-0.288182	0.101245	0.354947	-0.70349	2.56545	-1.51249	4.62468	0.839329	103.359	0.112622
1220	143.5	-37.5	244	6495.13	149.928	33.8118	1364.69	0.000447619	0.989157	0.766036	961.676	0.782916	0.796693	0.283804	4.2735	-0.232618	1.13006	-0.486332	0.2919	0.775257	-0.561313	2.31465	-1.87434	4.53192	0.919142	107.233	0.123587
1221	144.5	-37.5	249	6498.09	149.063	32.6171	1364.51	0.000453541	0.989253	0.763808	1010.72	0.783834	0.802545	-0.252638	3.81627	-0.825414	1.12671	-0.427874	0.216814	0.507153	-0.159857	2.55538	-1.17264	7.28506	1.02465	200.94	0.265335
1222	145.5	-37.5	253	6587.61	148.3	32.6255	1376.47	0.000380552	0.989715	0.758836	1037.5	0.776981	0.796501	-0.117196	3.48675	-0.68867	0.98467	-0.78347	0.41861	0.0333187	0.0930205	1.94514	-1.95494	13.4239	1.55361	254.982	0.261434
1223	146.5	-37.5	242	6382.55	148.659	33.4833	1387.7	0.00037972	0.989587	0.764092	1009.75	0.77801	0.801515	-0.238222	3.53164	-0.510696	0.775703	-0.755008	0.479971	0.602059	0.0624485	1.92147	-1.24345	25.2378	2.293	356.523	0.108686
1224	147.5	-37.5	220	6046.95	149.292	34.5683	1318.87	0.000376586	0.989379	0.763931	986.734	0.775095	0.794989	0.0766053	3.54798	-0.683221	1.55154	-0.31607	0.393966	0.56136	0.27588	1.15166	-2.00375	22.5755	1.33746	421.302	0.1
1225	148.5	-37.5	218	6023.25	148.025	34.8679	1286.87	0.000376846	0.989605	0.768365	978.953	0.771013	0.800446	0.140651	2.93363	-0.593769	1.93139	-0.207992	0.461955	0.953128	0.235534	0.804249	-1.31279	20.9317	1.14295	356.475	0.083028
1226	149.5	-37.5	225	6220.27	149.241	35.2738	1244.48	0.0003794	0.989633	0.771179	996.86	0.776319	0.805154	0.61344	3.53385	-0.0753737	2.52885	-0.310521	0.441551	1.18834	0.178267	1.33797	-0.783401	15.4643	1.01901	256.403	0.0672241
1264	143.5	-38.5	218	5999.66	152.458	35.2174	1300.54	0.00045164	0.989058	0.765267	964.587	0.792716	0.804547	-0.0086322	5.01456	-0.356749	1.78716	-0.0785731	0.338855	0.853678	0.050964	2.81459	-0.760454	3.71148	1.16665	110.903	0.117132
1266	145.5	-38.5	224	6094.89	150.48	34.7769	1324.47	0.000364445	0.990075	0.765446	931.563	0.783501	0.806297	-0.0786036	4.17139	-0.410994	1.51772	-0.706176	0.949934	0.867031	-0.407812	1.93439	-0.582518	5.53534	1.16982	65.3964	0.30281
1267	146.5	-38.5	219	5979.67	149.937	34.1916	1317.18	0.000362178	0.989914	0.766814	928.1	0.775044	0.797963	-0.247137	3.83566	-0.922899	1.56836	-0.432578	0.689632	0.892415	-0.316219	1.12662	-1.54716	10.1289	1.08352	128.876	0.199154
1398	145.5	-41.5	127	4171.89	154.121	41.8507	1213.59	0.000188754	0.987773	0.785039	705.645	0.804805	0.803353	-0.0831319	3.70996	-1.04933	1.84738	-0.343313	0.263116	2.30228	0.169735	1.97487	-0.109374	16.2081	3.30534	256.769	0.0652768
1399	146.5	-41.5	131	4206.02	153.613	40.7341	1220.21	0.000188146	0.98783	0.78357	749.732	0.80289	0.802784	-0.432385	3.65729	-1.23229	1.83584	-0.397195	0.217437	2.2671	0.500513	1.85477	-0.226857	14.7567	2.16353	434.391	0.157049
1400	147.5	-41.5	133	4242.12	153.83	40.6764	1202.9	0.000188948	0.988095	0.781674	744.645	0.800482	0.80164	-0.481297	3.73749	-1.17914	2.01177	-0.4494	0.36135	2.09272	0.373168	1.73407	-0.34747	11.8508	1.79691	263.634	0.207151
1442	145.5	-42.5	116	3882.51	155.144	41.6369	1221.8	0.000172835	0.987671	0.780389	660.784	0.812164	0.802901	-0.307123	3.78814	-1.54584	1.58124	-0.330006	0.380094	2.00303	0.148362	2.22335	-0.0690483	11.4013	4.80988	216.624	0.0781416
1443	146.5	-42.5	129	4190.19	153.518	41.1986	1236.8	0.000188841	0.987617	0.783438	753.971	0.806977	0.803754	-0.23716	3.59396	-1.16694	1.67736	-0.331973	0.134816	2.57035	0.648156	2.09737	-0.134354	18.38	3.11062	260.163	0.168411
1444	147.5	-42.5	134	4280.81	153.985	40.4036	1189.34	0.000189664	0.988106	0.781882	753.356	0.801104	0.802277	-0.374467	3.82085	-1.244	2.13874	-0.445049	0.345294	2.15502	0.430943	1.76402	-0.310111	10.2501	1.2136	240.009	0.312248
1487	146.5	-43.5	117	3910.57	155.228	41.4468	1212.46	0.000185382	0.987437	0.782524	667.606	0.815123	0.809681	-0.284144	3.83951	-1.55321	1.70849	-0.226369	0.279316	2.48888	0.201833	2.27775	0.459029	10.3143	3.5026	243.645	0.102589

## Sheet: species
Order	Family	Genus_species	MORPH_Wing_length	MORPH_Tail_length	MORPH_Tarsus_length	MORPH_Bill_length	MORPH_Weight	ECO_H_Forest	ECO_H_Woodland	ECO_H_Shrub	ECO_H_Savanna	ECO_H_Grassland	ECO_H_Reed	ECO_H_Swamps	ECO_H_Sand	ECO_H_Freshwater	ECO_H_Marine	ECO_H_Rocks	ECO_H_Human_settlement	ECO_D_Plant_material	ECO_D_Fruit	ECO_D_Nectar	ECO_D_Seeds	ECO_D_Insects	ECO_D_Fish	ECO_D_Other_vertebrates	ECO_D_Carrion	ECO_F_Ground	ECO_F_Vegetation	ECO_F_Air	ECO_F_Water
Passeriformes	Meliphagidae	Acanthagenys_rufogularis	110.3	109.967	26.075	26.05	44.9	0	2.5	2.5	0	0	0	0	0	0	0	0	0	0	1.1	1.1	1.1	1.1	0	0.6	0	0.5	4	0.5	0
Passeriformes	Pardalotidae	Acanthiza_apicalis	50.82	44.02	19.44	11.07	7.26	1.7	1.7	1.6	0	0	0	0	0	0	0	0	0	0	0	0	0.5	4.5	0	0	0	0.2	4.8	0	0
Passeriformes	Pardalotidae	Acanthiza_ewingii	51.6967	47.3167	21.1083	11.2417	7.275	5	0	0	0	0	0	0	0	0	0	0	0	0	0	0	0.5	4.5	0	0	0	2	3	0	0
Passeriformes	Pardalotidae	Acanthiza_chrysorrhoa	56.25	39.1367	17.9783	11.3029	9.1025	1.75	1.75	0.5	0	0.5	0	0	0	0	0	0	0.5	0	0	0	0.5	4.5	0	0	0	4	1	0	0
Passeriformes	Pardalotidae	Acanthiza_inornata	47.45	35.65	18.025	10.7875	6.8375	2.5	2.5	0	0	0	0	0	0	0	0	0	0	0	0	0.5	0	4.5	0	0	0	2.5	2.5	0	0
Passeriformes	Pardalotidae	Acanthiza_iredalei	47.0911	39.0214	18.395	9.42619	6.17	0	0	5	0	0	0	0	0	0	0	0	0	0.5	0	0	0.5	4	0	0	0	2.5	2.5	0	0
Passeriformes	Pardalotidae	Acanthiza_katherina	51.15	41.5667	18.45	11.4	6.75	5	0	0	0	0	0	0	0	0	0	0	0	0	0	0	0	5	0	0	0	0	5	0	0
Passeriformes	Pardalotidae	Acanthiza_lineata	50.7857	37.9857	17.2979	9.60714	7.45143	2.5	2.5	0	0	0	0	0	0	0	0	0	0	0	0.5	0.5	0.5	3.5	0	0	0	0.5	4.5	0	0
Passeriformes	Pardalotidae	Acanthiza_nana	48.14	36.6111	17.0183	10.0722	6.42	1.7	1.7	1.6	0	0	0	0	0	0	0	0	0	0	0	0	0.5	4.5	0	0	0	0.1	4.9	0	0
Passeriformes	Pardalotidae	Acanthiza_pusilla	50.2912	43.2014	19.3773	11.9708	7.06429	1.7	1.7	1.6	0	0	0	0	0	0	0	0	0	0	0.5	0.5	0.5	3.5	0	0	0	2	3	0	0
Passeriformes	Pardalotidae	Acanthiza_reguloides	51.5572	39.2167	17.47	10.8244	7.475	2.5	2.5	0	0	0	0	0	0	0	0	0	0	0	0	0.5	0.5	4	0	0	0	2.5	2.5	0	0
Passeriformes	Pardalotidae	Acanthiza_robustirostris	50.8	40.925	19.05	10.55	6.05	0	3	0	0	0	0	0	1	0	0	1	0	0	0	0	0	5	0	0	0	0.5	4.5	0	0
Passeriformes	Pardalotidae	Acanthiza_uropygialis	49.4833	37.925	17.2417	9.85	6.4	0	1.5	1.5	0	0	0	0	1	0	0	1	0	0	0	0	0.5	4.5	0	0	0	2	3	0	0
Passeriformes	Meliphagidae	Acanthorhynchus_superciliosus	59.7	55.9643	19.325	24.175	9.82143	1	2	2	0	0	0	0	0	0	0	0	0	0	0	3	0	2	0	0	0	0.5	4.5	0	0
Passeriformes	Meliphagidae	Acanthorhynchus_tenuirostris	63.1606	56.4687	18.896	25.6786	10.6401	1.7	1.7	1.6	0	0	0	0	0	0	0	0	0	0	0	2.5	0	2.5	0	0	0	0	5	0	0
Passeriformes	Pardalotidae	Acanthornis_magna	52.9733	47.24	21.57	14.5	9.75	5	0	0	0	0	0	0	0	0	0	0	0	0	0	0	0	5	0	0	0	0.5	4.5	0	0
Falconiformes	Accipitridae	Accipiter_cirrocephalus	221.553	160.091	60.4889	17.9475	173.25	2.5	2.5	0	0	0	0	0	0	0	0	0	0	0	0	0	0	1.5	0	3.5	0	0	0	5	0
Falconiformes	Accipitridae	Accipiter_fasciatus	270.367	206.067	73.8258	25.2727	416.25	2	2	0.5	0	0	0	0.5	0	0	0	0	0	0	0	0	0	0	0	4.5	0.5	2.5	2.5	0	0
Falconiformes	Accipitridae	Accipiter_novaehollandiae	281.714	206	76.6	30.1304	564.375	4	1	0	0	0	0	0	0	0	0	0	0	0	0	0	0	0	0	4.5	0.5	2	3	0	0
Passeriformes	Sturnidae	Acridotheres_tristis	132.558	77.6208	37.3929	25.4667	116.845	0.3	0.3	0	0.1	0.1	0	0	0	0	0	0	4.2	0	1.4	0.7	0	1.5	0	0.7	0.7	2	1.5	1.5	0
Passeriformes	Sylviidae	Acrocephalus_australis	70.696	61.0414	24.4243	20.6943	19.125	0	0	0	0	0	2.5	2.5	0	0	0	0	0	0	0	0	0.5	4.5	0	0	0	1	4	0	0
Caprimulgiformes	Aegothelidae	Aegotheles_cristatus	131.477	113.839	25.2528	14.2727	42.625	2.5	2.5	0	0	0	0	0	0	0	0	0	0	0	0	0	0	5	0	0	0	2.5	0	2.5	0
Passeriformes	Ptilonorhynchidae	Ailuroedus_crassirostris	160.605	118.417	46.57	32.52	218.18	4.5	0.5	0	0	0	0	0	0	0	0	0	0	2	2	0	0	0	0	1	0	0.5	4.5	0	0
Passeriformes	Ptilonorhynchidae	Ailuroedus_melanotis	144.783	98.9167	43.0833	33.4667	169.463	5	0	0	0	0	0	0	0	0	0	0	0	1	1	0	1	1	0	1	0	2.5	2.5	0	0
Passeriformes	Alaudidae	Alauda_arvensis	104.892	66.2667	24.45	15	39.37	0	0	0	0	5	0	0	0	0	0	0	0	0.5	0.5	0	2	2	0	0	0	5	0	0	0
Coraciiformes	Alcedinidae	Alcedo_azurea	75.8312	35.0842	10.5819	46.3476	33.1583	1	1	0	0	0	0	1.5	0	1.5	0	0	0	0	0	0	0	2	2.5	0.5	0	0.5	0	0.5	4
Coraciiformes	Alcedinidae	Alcedo_pusilla	53.0312	22.5656	8.43958	32.1646	13.6	3	0	0	0	0	0	2	0	0	0	0	0	0	0	0	0	1	4	0	0	0	0	0	5
Galliformes	Megapodiidae	Alectura_lathami	300.387	249.135	91.3108	43.7917	1706.25	3.5	1.5	0	0	0	0	0	0	0	0	0	0	0	1	0	1	2	0	0.5	0.5	5	0	0	0
Psittaciformes	Psittacidae	Alisterus_scapularis	204.743	201.375	21.5778	21.7018	182.175	5	0	0	0	0	0	0	0	0	0	0	0	1.2	1.3	1.2	1.3	0	0	0	0	2	3	0	0
Passeriformes	Maluridae	Amytornis_ballarae	61.75	78.6	24	15.3	20.9	0	2.5	0	0	2.5	0	0	0	0	0	0	0	0	0	0	0	5	0	0	0	4.5	0.5	0	0
Passeriformes	Maluridae	Amytornis_barbatus	58.9214	103.939	23.6542	12.7417	18.1587	0	0	0	0	0	0	5	0	0	0	0	0	0	0	0	2.5	2.5	0	0	0	2	3	0	0
Passeriformes	Maluridae	Amytornis_dorotheae	61.6083	85.775	25.4	16.025	21.67	0	0	0	0	0	0	0	0	0	0	5	0	0	0	0	2.5	2.5	0	0	0	4	1	0	0
Passeriformes	Maluridae	Amytornis_goyderi	58.4	80.375	23.1	12.45	16.9	0	0	0	0	4	0	0	1	0	0	0	0	0	0	0	2.5	2.5	0	0	0	5	0	0	0
Passeriformes	Maluridae	Amytornis_housei	73.5	92.025	25.55	17.75	28.95	0	0	1	0	0	0	0	0	0	0	4	0	0	0	0	2.5	2.5	0	0	0	5	0	0	0
Passeriformes	Maluridae	Amytornis_merrotsyi	61.1875	70.825	25.1	13.4375	22.2	0	0	0	0	0	0	0	0	0	0	5	0	0	0	0	2.5	2.5	0	0	0	3	2	0	0
Passeriformes	Maluridae	Amytornis_purnelli	62.5529	80.5729	24.5943	15.45	21.4	0	4	0	0	0	0	0	0	0	0	1	0	0	1.7	0	1.7	1.6	0	0	0	5	0	0	0
Passeriformes	Maluridae	Amytornis_striatus	60.9375	82.6684	23.8591	14.1056	17.275	0	0.5	0.5	0	2.5	0	0	1	0	0	0.5	0	0	0	0	2.5	2.5	0	0	0	3	2	0	0
Passeriformes	Maluridae	Amytornis_textilis	63.1417	80.9167	24.8167	13.665	20.4367	0	0	5	0	0	0	0	0	0	0	0	0	0	1.2	0	1.3	2.5	0	0	0	5	0	0	0
Passeriformes	Maluridae	Amytornis_woodwardi	75.35	103.55	28.375	18.45	33.825	0	0	0	0	0	0	0	0	0	0	5	0	3	0	0	1	1	0	0	0	5	0	0	0
Anseriformes	Anatidae	Anas_castanea	210.4	91.3	37.1	39.55	638	0	0	0	0	0	0	2	0	1.5	1.5	0	0	0.7	0	0	1.8	2.5	0	0	0	1	0	0.5	3.5
Anseriformes	Anatidae	Anas_gracilis	199.825	81.825	43.575	36.85	469.833	0	0	0	0	0.5	0	1.5	0	2	1	0	0	0	0	0	5	0	0	0	0	0	0	0	5
Anseriformes	Anatidae	Anas_rhynchotis	236.1	79.7333	36.1167	59.7875	627.333	0	0	0	0	0	0	2	0	2	1	0	0	0	0	0	1	4	0	0	0	1.5	0	0	3.5
Anseriformes	Anatidae	Anas_superciliosa	257.663	86.9	47.8667	50.7625	1045.25	0	0	0	0	0	0	2	0	3	0	0	0	0	0	0	2	3	0	0	0	0	0	0	5
Anseriformes	Anseranatidae	Anseranas_semipalmata	404	162.5	99.5	76.5	2418.5	0	0	0	0	0	0	1	0	4	0	0	0	2.5	0	0	2.5	0	0	0	0	2	0	0	3
Passeriformes	Meliphagidae	Anthochaera_carunculata	148.204	156.475	33.9667	30.9417	111.713	2	2	1	0	0	0	0	0	0	0	0	0	0	0	4	0	1	0	0	0	0.5	4	0.5	0
Passeriformes	Meliphagidae	Anthochaera_chrysoptera	122.608	141.825	29.3021	30.5417	68.0871	0	0	2.5	0	0	0	0	2.5	0	0	0	0	0	0.5	4	0	0.5	0	0	0	0	4	1	0
Passeriformes	Meliphagidae	Anthochaera_lunulata	119.258	130.25	28.05	33.6	62.1208	2	2	1	0	0	0	0	0	0	0	0	0	0	0	2.5	0	2.5	0	0	0	0	5	0	0
Passeriformes	Meliphagidae	Anthochaera_paradoxa	175.777	239.292	40.58	32.8167	154.58	2	1.5	0	0	0	0	0	0	0	0	0	1.5	0	1	3	0	1	0	0	0	0.5	4	0.5	0
Passeriformes	Motacillidae	Anthus_novaeseelandiae	85.9688	66.4174	24.6975	17.0045	29.5578	0.8	0.8	1.7	0	1.7	0	0	0	0	0	0	0	0	0	0	2.5	2.5	0	0	0	3	1.5	0.5	0
Passeriformes	Pardalotidae	Aphelocephala_leucopsis	57.0202	41.9571	17.915	9.815	12.2333	0	2.5	2.5	0	0	0	0	0	0	0	0	0	0.5	0	0	0.5	4	0	0	0	4.5	0.5	0	0
Passeriformes	Pardalotidae	Aphelocephala_nigricincta	55.7175	36.9937	17.9	10.6417	10.45	0	0	2	0	2	0	0	0	0	0	1	0	0	0	0	2.5	2.5	0	0	0	4.5	0.5	0	0
Passeriformes	Pardalotidae	Aphelocephala_pectoralis	54.7	36.075	17.15	9	9	0	0	3	0	0	0	0	0	0	0	2	0	0	0	0	2.5	2.5	0	0	0	5	0	0	0
Passeriformes	Sturnidae	Aplonis_metallica	106.457	90.7367	22.715	22.0733	58.7475	5	0	0	0	0	0	0	0	0	0	0	0	0	4.5	0	0	0.5	0	0	0	0	5	0	0
Psittaciformes	Psittacidae	Aprosmictus_erythropterus	192.587	143.978	20.9062	18.0952	143.458	1.5	1.5	0	0	1.5	0.5	0	0	0	0	0	0	0.8	0.8	0.8	1.8	0.8	0	0	0	0.5	4.5	0	0
Falconiformes	Accipitridae	Aquila_audax	629.927	416.575	105.323	57.455	3461.25	2	2	0	0	1	0	0	0	0	0	0	0	0	0	0	0	0	0	2.5	2.5	4	1	0	0
Ciconiiformes	Ardeidae	Ardea_pacifica	407.65	157.9	132.2	83.1	881	0	0	0	0	1.6	0	1.7	0	1.7	0	0	0	0	0	0	0	2.5	0.5	2	0	0	0	0	5
Ciconiiformes	Ardeidae	Ardea_picata	230.85	82.8	77.6	65.2	259	0	0	0	0	1	0	1.5	0	2.5	0	0	0	0	0	0	0	3	1	1	0	0	0	0	5
Ciconiiformes	Ardeidae	Ardea_sumatrana	442.667	167.2	155.85	167.35	2024	5	0	0	0	0	0	0	0	0	0	0	0	0	0	0	0	1	4	0	0	0	0	0	5
Gruiformes	Otididae	Ardeotis_australis	521.5	231	176.4	83.4	4682.5	0	1.6	1.7	0	1.7	0	0	0	0	0	0	0	0.5	0.5	0	0.5	1.5	0	2	0	5	0	0	0
Passeriformes	Dicruridae	Arses_kaupi	77.5871	77.0614	17.3143	15.3417	13.2042	5	0	0	0	0	0	0	0	0	0	0	0	0	0	0	0	5	0	0	0	0	5	0	0
Passeriformes	Dicruridae	Arses_telescophthalmus	78.34	71.025	16.535	16.1075	13.025	4.5	0.5	0	0	0	0	0	0	0	0	0	0	0	0	0	0	5	0	0	0	0	5	0	0
Passeriformes	Artamidae	Artamus_cinereus	120.973	70.7015	20.8771	20.3438	37.646	0.7	1.5	1.5	0	1	0	0	0	0	0	0	0.3	0	0.3	0.5	0.3	3.9	0	0	0	0.5	0.5	4	0
Passeriformes	Artamidae	Artamus_cyanopterus	125.112	71.97	18.4083	18.575	35.455	2	2	1	0	0	0	0	0	0	0	0	0	0	0.3	0.3	0.3	4.1	0	0	0	0.3	2	2.7	0
Passeriformes	Artamidae	Artamus_leucorynchus	127.769	56.7286	16.9429	20.9929	43.3542	1	1	0	0	0	0	1	0	1	1	0	0	0	0	0.5	0	4.5	0	0	0	0	0.5	4.5	0
Passeriformes	Artamidae	Artamus_minor	101.737	58.9825	14.1175	14.375	16.95	1	2	2	0	0	0	0	0	0	0	0	0	0	0	0.5	0	4.5	0	0	0	0.5	0.5	4	0
Passeriformes	Artamidae	Artamus_personatus	118.3	75.1262	20.2725	21.9467	34.65	1.5	1.5	0.7	0	1.3	0	0	0	0	0	0	0	0	0.4	2.3	0	2.3	0	0	0	0.5	1.5	3	0
Passeriformes	Artamidae	Artamus_superciliosus	120.886	72.29	20.0733	22.0767	34.765	1.5	1.8	0.7	0	1	0	0	0	0	0	0	0	0	0.3	2	0	2.7	0	0	0	0.5	0.5	4	0
Passeriformes	Meliphagidae	Ashbyia_lovensis	72.6	39.95	21.134	13.4	17.2167	0	0	0	0	0	0	0	5	0	0	0	0	0	0	0	0.3	4.7	0	0	0	0	4.8	0.2	0
Passeriformes	Atrichornithidae	Atrichornis_rufescens	61.79	66.57	21.05	15.84	24	5	0	0	0	0	0	0	0	0	0	0	0	0	0	0	0	5	0	0	0	5	0	0	0
Falconiformes	Accipitridae	Aviceda_subcristata	326.312	194.254	35.6375	26.316	327	4	0	0	0	0.5	0	0	0	0	0	0	0.5	0	1.5	0	0	2.5	0	1	0	0	3	2	0
Anseriformes	Anatidae	Aythya_australis	216.55	58.7	39.2	43.5	870	0	0	0	0	0	0	2	0	3	0	0	0	2.5	0	0	0	2.5	0	0	0	1	0	0	4
Psittaciformes	Psittacidae	Barnardius_zonarius	169.695	193.564	21.2875	19.2196	164.85	1.5	3.5	0	0	0	0	0	0	0	0	0	0	0.8	0.8	0.8	1.8	0.8	0	0	0	4	1	0	0
Anseriformes	Anatidae	Biziura_lobata	208.675	108.35	48.7	37.425	1974.5	0	0	0	0	0	0	2	0	3	0	0	0	1	0	0	0	2.8	0.7	0.5	0	1	0	0	4
Ciconiiformes	Ardeidae	Botaurus_poiciloptilus	340.5	117.6	101.6	68.4	1159	0	0	0	0	0	1.5	1.5	0	2	0	0	0	0	0	0	0	1	0	4	0	0	0	0	5
Ciconiiformes	Ardeidae	Bubulcus_ibis	249.975	84.95	82.325	66.6	363.15	1.5	1.5	0	0	2	0	0	0	0	0	0	0	0	0	0	0	4	0	1	0	4	0	1	0
Charadriiformes	Burhinidae	Burhinus_grallarius	284.175	182.375	128.275	53.25	648.4	2.5	2.5	0	0	0	0	0	0	0	0	0	0	0.5	0	0	0.5	3	0	1	0	5	0	0	0
Ciconiiformes	Ardeidae	Butorides_striata	186.634	62.7377	50.7753	68.8481	233.325	2	0	0	0	0	0	1	0	0	2	0	0	0	0	0	0	3	2	0	0	0	0	0	5
Psittaciformes	Cacatuidae	Cacatua_galerita	332.718	177.575	29.925	41.2721	740.62	2	2	0	0	1	0	0	0	0	0	0	0	1	1	0	2	1	0	0	0	3	2	0	0
Psittaciformes	Cacatuidae	Cacatua_leadbeateri	267.567	143.217	24.275	30.25	384.017	0	2	0.5	0.5	0	0	0	2	0	0	0	0	0	2	0	3	0	0	0	0	2.5	2.5	0	0
Psittaciformes	Cacatuidae	Cacatua_pastinator	307.887	152.738	28.6375	44.9917	599.575	1	2	0	0	0	0	0	1	0	0	0	1	1.5	0	0	2	1.5	0	0	0	5	0	0	0
Psittaciformes	Cacatuidae	Cacatua_roseicapilla	258.162	139.977	22.1541	24.7004	307.321	0.8	0.8	0	0.8	1.6	0	0	0	0	0	0	1	1.3	0.8	0	2.1	0.8	0	0	0	5	0	0	0
Psittaciformes	Cacatuidae	Cacatua_sanguinea	268.514	131.608	27.1208	31.21	447.275	0	1.5	0	1	1	0	0	0	1	0	0.5	0	1.5	0	0	2.5	1	0	0	0	5	0	0	0
Psittaciformes	Cacatuidae	Cacatua_tenuirostris	277.025	124.825	25.7	45.05	550.833	0	2.5	0	0	2.5	0	0	0	0	0	0	0	0.8	0	0	3.7	0.5	0	0	0	4.7	0.3	0	0
Cuculiformes	Cuculidae	Cacomantis_castaneiventris	111.35	114.6	17.325	21.2	30.39	5	0	0	0	0	0	0	0	0	0	0	0	0	0	0	0	5	0	0	0	0	5	0	0
Cuculiformes	Cuculidae	Cacomantis_flabelliformis	140.81	134.96	19.63	21.54	48.6667	2.5	2.5	0	0	0	0	0	0	0	0	0	0	0	0	0	0	5	0	0	0	2.8	2	0.2	0
Cuculiformes	Cuculidae	Cacomantis_variolosus	128.617	108.55	17.2	21.175	34.925	3.5	1.5	0	0	0	0	0	0	0	0	0	0	0	0	0	0	5	0	0	0	2.5	2.5	0	0
Passeriformes	Pardalotidae	Calamanthus_campestris	52.4702	45.8713	21.5356	14.6913	13.9208	0	0	5	0	0	0	0	0	0	0	0	0	0	0	0	0.5	4.5	0	0	0	2.5	2.5	0	0
Passeriformes	Pardalotidae	Calamanthus_fuliginosus	56.625	50.4622	23.0567	15.665	19.0384	0	0	1.7	0	1.7	0	1.6	0	0	0	0	0	0	0	0	0.5	4.5	0	0	0	2.5	2.5	0	0
Psittaciformes	Cacatuidae	Callocephalon_fimbriatum	248.55	128.15	18.925	30.825	250.1	2.5	2	0	0	0	0	0	0	0	0	0	0.5	0	1	0	3	1	0	0	0	0.5	4.5	0	0
Psittaciformes	Cacatuidae	Calyptorhynchus_banksii	393.895	259.195	28.5839	45.71	667.15	1	1.2	1	1	0	0	0	0	0	0	0	0.8	0.8	0.8	0.8	2.1	0.5	0	0	0	2.5	2.5	0	0
Psittaciformes	Cacatuidae	Calyptorhynchus_baudinii	379.029	274.469	32.7625	53.7375	640.712	4	0.5	0	0	0	0	0	0	0	0	0	0.5	0	0	0.5	2.5	2	0	0	0	2	3	0	0
Psittaciformes	Cacatuidae	Calyptorhynchus_funereus	394.129	312.021	29.7143	46.95	647.749	2	2	0	0.5	0	0	0	0	0	0	0	0.5	0.5	0	0.5	4	0	0	0	0	2	3	0	0
Psittaciformes	Cacatuidae	Calyptorhynchus_lathami	344.704	221.583	21.3825	45.45	447.79	1.7	2.3	0	0	0.5	0	0	0	0	0	0	0.5	0	0	0	4.5	0.5	0	0	0	0	5	0	0
Psittaciformes	Cacatuidae	Calyptorhynchus_latirostris	367.292	270.23	33.8133	33.1217	608.263	0.5	2.5	1.5	0	0	0	0	0	0	0	0	0.5	0	0.5	0.5	3.5	0.5	0	0	0	2	3	0	0
Caprimulgiformes	Caprimulgidae	Caprimulgus_macrurus	184	140.8	16.1	17.4	67.3	5	0	0	0	0	0	0	0	0	0	0	0	0	0	0	0	5	0	0	0	0	0	5	0
Passeriformes	Fringillidae	Carduelis_carduelis	76.0275	47.3325	14.6917	14.4	14.6708	0.5	0.5	0.7	0	1	0	0	0	0	0	0	2.3	0	0	0.3	4	0.7	0	0	0	2.5	2.5	0	0
Passeriformes	Fringillidae	Carduelis_chloris	85.1833	55.3236	17.6667	15.5875	26.4583	0.5	0	1	1	0	0	0	0	0	0	0	2.5	0	0.5	0	4	0.5	0	0	0	4.4	0.3	0.3	0
Ciconiiformes	Ardeidae	Casmerodius_albus	364.55	130.95	149.2	107.45	865.25	0	0	0	0	1	0	2	0	2	0	0	0	0	0	0	0	1	2.5	1.5	0	0	0	0	5
Struthioniformes	Casuariidae	Casuarius_casuarius	NA	0	291	NA	44000	5	0	0	0	0	0	0	0	0	0	0	0	0	5	0	0	0	0	0	0	4.5	0.5	0	0
Cuculiformes	Centropodidae	Centropus_phasianinus	238.815	334.828	52.53	37.25	349.268	2	2	0	0	0	0	1	0	0	0	0	0	0	0	0	0	3	0	2	0	3	2	0	0
Anseriformes	Anatidae	Cereopsis_novaehollandiae	480.5	162	105.375	46.5667	3560	0	0	0.5	0	2.5	0	0	0	1.5	0.5	0	0	5	0	0	0	0	0	0	0	4.5	0	0	0.5
Passeriformes	Meliphagidae	Certhionyx_niger	66.3361	38.7611	14.5875	17.9625	9.225	0	2.5	2.5	0	0	0	0	0	0	0	0	0	0	0	2.5	0	2.5	0	0	0	0	5	0	0
Passeriformes	Meliphagidae	Certhionyx_pectoralis	64.7125	42.595	15.4667	16.0125	9.23958	1	4	0	0	0	0	0	0	0	0	0	0	0	0	3	0.3	1.7	0	0	0	0	5	0	0
Passeriformes	Meliphagidae	Certhionyx_variegatus	83.35	66.5083	20.95	21.05	26	0	2	3	0	0	0	0	0	0	0	0	0	0	0.5	3	0.5	1	0	0	0	0	4.5	0.5	0
Passeriformes	Sylviidae	Cincloramphus_cruralis	92.9625	83.825	34.45	20	49.9433	0.5	0.5	2	0	2	0	0	0	0	0	0	0	0	0	0	0.5	4.5	0	0	0	5	0	0	0
Passeriformes	Sylviidae	Cincloramphus_mathewsi	83.9839	72.5071	26.4	17	28.4167	1.5	1.5	0.2	0	1.8	0	0	0	0	0	0	0	0	0	0	0.3	4.7	0	0	0	5	0	0	0
Passeriformes	Cinclosomatidae	Cinclosoma_castaneothorax	92.4725	98.59	28.8163	19.5512	62.9288	0	0	2	0	0	0	0	0	0	0	3	0	0	0	0	2.5	2.5	0	0	0	5	0	0	0
Passeriformes	Cinclosomatidae	Cinclosoma_castanotum	98.443	98.4021	30.0272	21.9062	72.0278	0	2.5	2.5	0	0	0	0	0	0	0	0	0	0.5	0.5	0	1	3	0	0	0	5	0	0	0
Passeriformes	Cinclosomatidae	Cinclosoma_cinnamomeum	84.375	77.5083	27.125	19.5583	54.6125	0	0	2	0	0	0	0	1	0	0	2	0	0	0	0	2	3	0	0	0	5	0	0	0
Passeriformes	Cinclosomatidae	Cinclosoma_punctatum	107.044	109.65	31.5125	20.7688	114.103	3	2	0	0	0	0	0	0	0	0	0	0	0	0	0	2.3	2.3	0	0.4	0	5	0	0	0
Falconiformes	Accipitridae	Circus_approximans	415.183	235.167	95.7917	34.2	733.75	0	0	0	0	0.4	0.8	3	0	0.8	0	0	0	0	0	0	0	1	1	3	0	0	0.5	4.5	0
Falconiformes	Accipitridae	Circus_assimilis	418.5	260.75	96.025	30.1	546.5	0	2	0	0	2	0	1	0	0	0	0	0	0	0	0	0	0	0	4.9	0.1	0	1.5	3.5	0
Passeriformes	Sylviidae	Cisticola_exilis	44.4124	39.7461	18.9012	12.0571	7.2125	0	0	1.25	0	1.25	0	1.25	0	1.25	0	0	0	0	0	0	0.5	4.5	0	0	0	1	3	1	0
Passeriformes	Sylviidae	Cisticola_juncidis	45.9146	35.7748	18.4007	11.5236	8.42917	0	0	1.7	0	1.7	0	1.6	0	0	0	0	0	0	0	0	0.5	4.5	0	0	0	4.5	0	0.5	0
Charadriiformes	Recurvirostridae	Cladorhynchus_leucocephalus	195.117	80.5	80.5825	70.1917	246.8	0	0	0	0	0	0	0	0	0	5	0	0	0.7	0	0	0.7	3.6	0	0	0	0	0	0	5
Passeriformes	Climacteridae	Climacteris_affinis	86.4458	57.3333	20.325	16.0958	20.825	0	2.5	2.5	0	0	0	0	0	0	0	0	0	0	0	0	0	5	0	0	0	2	3	0	0
Passeriformes	Climacteridae	Climacteris_erythrops	85.6437	65.4125	21.8	18.9	24.4167	2.5	2.5	0	0	0	0	0	0	0	0	0	0	0	0	0	0	5	0	0	0	0.5	4.5	0	0
Passeriformes	Climacteridae	Climacteris_melanurus	91.95	64.05	23.9333	18.2333	32.1	2.5	2.5	0	0	0	0	0	0	0	0	0	0	0	0	0	0	5	0	0	0	0.5	4.5	0	0
Passeriformes	Climacteridae	Climacteris_picumnus	91.3518	62.9029	23.285	17.2625	31.95	2.5	2.5	0	0	0	0	0	0	0	0	0	0	0	0	0.5	0	4.5	0	0	0	2.5	2.5	0	0
Passeriformes	Climacteridae	Climacteris_rufus	87.4062	64.1083	24.2917	17.5583	31.0375	0	4	1	0	0	0	0	0	0	0	0	0	0	0	0	0	5	0	0	0	2.5	2.5	0	0
Apodiformes	Apodidae	Collocalia_spodiopygia	107.467	47.0167	8.86917	7.54083	8.75361	2.5	2.5	0	0	0	0	0	0	0	0	0	0	0	0	0	0	5	0	0	0	0	0	5	0
Passeriformes	Pachycephalidae	Colluricincla_boweri	104.289	80.9363	28.2125	27.5179	40.5425	5	0	0	0	0	0	0	0	0	0	0	0	0	0	0	0	5	0	0	0	0.3	4.7	0	0
Passeriformes	Pachycephalidae	Colluricincla_harmonica	123.169	100.823	30.847	27.3478	67.2831	2.5	2.5	0	0	0	0	0	0	0	0	0	0	0	1.2	0	1.2	1.4	0	1.2	0	2.5	2.5	0	0
Passeriformes	Pachycephalidae	Colluricincla_megarhyncha	94.1631	77.2212	26.8404	24.9653	36.5188	5	0	0	0	0	0	0	0	0	0	0	0	0	0	0	0.5	4.2	0	0.3	0	0.5	4.5	0	0
Passeriformes	Pachycephalidae	Colluricincla_woodwardi	123.7	114.75	28.875	30.575	53.6014	0	0	1	0	0	0	0	0	0	0	4	0	0	0	0	0	5	0	0	0	5	0	0	0
Columbiformes	Columbidae	Columba_leucomela	230.625	142.375	29.525	19.325	419.95	5	0	0	0	0	0	0	0	0	0	0	0	0	4	0	1	0	0	0	0	1.5	3.5	0	0
Columbiformes	Columbidae	Columba_livia	224.35	109.2	32.5	17.8	307.3	0	0	0	0	0	0	0	0	0	0	0	5	0	0	0	4.5	0.5	0	0	0	5	0	0	0
Passeriformes	Meliphagidae	Conopophila_albogularis	64.975	44.5	17.275	14.325	11.3333	1	4	0	0	0	0	0	0	0	0	0	0	0	0	1	0	4	0	0	0	0.3	4.7	0	0
Passeriformes	Meliphagidae	Conopophila_rufogularis	67.975	45.625	16.75	13.95	10.725	0	5	0	0	0	0	0	0	0	0	0	0	0	1	1	0	3	0	0	0	0.5	4.5	0	0
Passeriformes	Meliphagidae	Conopophila_whitei	61.675	42.3	15.2	11.125	9.9	0	2	2	0	0	0	0	0	0	0	0	1	0	1	1	0	3	0	0	0	0	5	0	0
Passeriformes	Campephagidae	Coracina_lineata	144.9	103.35	21.65	24.25	100	5	0	0	0	0	0	0	0	0	0	0	0	0	2.5	0	0	2.5	0	0	0	0	5	0	0
Passeriformes	Campephagidae	Coracina_maxima	207.3	186.525	34.55	27.525	134.042	0	2.2	2.2	0	0.3	0	0	0	0	0	0.3	0	0.3	0	0	0.3	4.4	0	0	0	5	0	0	0
Passeriformes	Campephagidae	Coracina_novaehollandiae	195.531	142.69	25.48	29.3667	110.155	2	2	0	0	0	0	0	0	0	0	0	1	1.5	1.5	0	0	2	0	0	0	0.5	4.5	0	0
Passeriformes	Campephagidae	Coracina_papuensis	154.016	117.201	23.0036	26.8205	65.6736	3.5	1.5	0	0	0	0	0	0	0	0	0	0	0	1	0.3	1	2.7	0	0	0	0.5	4.5	0	0
Passeriformes	Campephagidae	Coracina_tenuirostris	128.059	97.9839	22.1548	27.956	66.0976	3	2	0	0	0	0	0	0	0	0	0	0	0	1.5	0	1.5	2	0	0	0	0	5	0	0
Passeriformes	Corcoracidae	Corcorax_melanorhamphos	229.567	199.917	61.45	47.8833	355.521	2.5	2.5	0	0	0	0	0	0	0	0	0	0	0.8	0.6	0	1.5	2.1	0	0	0	4.7	0.3	0	0
Passeriformes	Climacteridae	Cormobates_leucophaea	85.269	60.5247	21.6927	18.8417	20.9778	2.5	2.5	0	0	0	0	0	0	0	0	0	0	0.5	0	0	0	4.5	0	0	0	0.5	4.5	0	0
Passeriformes	Corvidae	Corvus_bennetti	309.803	176.463	54.9625	51.05	384.5	0	2.5	2.5	0	0	0	0	0	0	0	0	0	0	0	0	2	2	0	0	1	4.5	0.5	0	0
Passeriformes	Corvidae	Corvus_coronoides	339.155	197.06	61.8	59.0175	612.96	1.3	1.3	0	0	1.2	0	0	0	0	0	0	1.2	0	0.8	0.1	0	2.3	0	0.8	1	4	0.7	0	0.3
Passeriformes	Corvidae	Corvus_mellori	330.065	193.315	58.745	56.9667	499.353	1	2	0.2	0	1.5	0	0	0	0	0	0.3	0	0	1	0.5	0.5	1	0	0.5	1.5	4.5	0.5	0	0
Passeriformes	Corvidae	Corvus_orru	327.581	183.327	61.775	59.0425	517.342	0	1.5	1.5	0.5	0	0	0	0	0	0	0	1.5	0	1	0	0	2	0	0	2	4.5	0.5	0	0
Passeriformes	Corvidae	Corvus_tasmanicus	354.578	202.593	65.0993	62.7357	654.13	2.5	1.6	0	0	0	0	0.9	0	0	0	0	0	0	1	0	1	1.5	0	0.5	1	4.5	0.5	0	0
Galliformes	Phasianidae	Coturnix_chinensis	72.1417	0	18.6375	10.135	38.3	0	0	2.5	0	2.5	0	0	0	0	0	0	0	2	0	0	2.5	0.5	0	0	0	5	0	0	0
Galliformes	Phasianidae	Coturnix_pectoralis	102.578	33.45	23.735	12.0733	96.8417	0	0	2.5	0	2.5	0	0	0	0	0	0	0	0	0	0	5	0	0	0	0	5	0	0	0
Galliformes	Phasianidae	Coturnix_ypsilophora	97.4217	40.6	22.295	13.2214	99.275	0	0	2.5	0	2.5	0	0	0	0	0	0	0	1	0	0	1.5	2	0	0.5	0	5	0	0	0
Passeriformes	Artamidae	Cracticus_mentalis	143.693	106.818	29.7017	38.3286	88.5667	1.5	2.5	0	0	0	0	0	0	0	0	0	1	0	0	0	1	2	0	2	0	0	5	0	0
Passeriformes	Artamidae	Cracticus_nigrogularis	170.483	133.472	34.2283	44.316	115.098	1	2	1	0	0	0	0	0	0	0	0	1	0	0.5	0.5	0.5	2	0	1.5	0	4.3	0.5	0.2	0
Passeriformes	Artamidae	Cracticus_quoyi	178.664	141.897	41.33	54.4568	174.917	5	0	0	0	0	0	0	0	0	0	0	0	0	0	0	0	2.5	0	2.5	0	2.5	2.5	0	0
Passeriformes	Artamidae	Cracticus_torquatus	140.564	108.333	29.4533	39.0415	90.1944	2	1	1	0	0	0	0	0	0	0	0	1	0	0.5	0	0.5	2	0	2	0	0	2	3	0
Cuculiformes	Cuculidae	Cuculus_pallidus	189.562	160.863	21.96	26.3375	85.3625	0.8	1.4	1	0.8	1	0	0	0	0	0	0	0	0.5	0	0	0	4.5	0	0	0	2.4	2.4	0.2	0
Psittaciformes	Psittacidae	Cyclopsitta_diophthalma	90.5417	44.085	13.24	14.3625	35.225	5	0	0	0	0	0	0	0	0	0	0	0	0	0.5	0.5	4	0	0	0	0	0	5	0	0
Anseriformes	Anatidae	Cygnus_atratus	481.95	108.625	94.35	68.7	5685	0	0	0	0	0	0	0.7	0	2.5	1.8	0	0	5	0	0	0	0	0	0	0	0	0	0	5
Coraciiformes	Halcyonidae	Dacelo_leachii	191.591	122.314	26.8583	76.3042	291.807	2.5	2.5	0	0	0	0	0	0	0	0	0	0	0	0	0	0	2.5	0.5	2	0	2.5	1	0.5	1
Coraciiformes	Halcyonidae	Dacelo_novaeguineae	207.421	150.238	26.7333	65.85	319.483	2	2	0	0	0	0	0	0	0	0	0	1	0	0	0	0	2.5	1.2	1.3	0	4	1	0	0
Passeriformes	Neosittidae	Daphoenositta_chrysoptera	80.2138	38.3812	15.225	15.4188	12.0367	2.5	2.5	0	0	0	0	0	0	0	0	0	0	0	0	0	0	5	0	0	0	0.5	4.5	0	0
Passeriformes	Pardalotidae	Dasyornis_broadbenti	90.3115	119.057	39.25	20.7625	71.7	0	0	5	0	0	0	0	0	0	0	0	0	0	1.8	0	1.8	1.4	0	0	0	5	0	0	0
Anseriformes	Anatidae	Dendrocygna_arcuata	214.125	54.4	51.95	45.575	799	0	0	0	0	1	0	2	0	2	0	0	0	2.7	0	0	2	0.3	0	0	0	0.5	0	0	4.5
Anseriformes	Anatidae	Dendrocygna_eytoni	230.9	69.9	57	40.85	766.625	0	0	0	0	4	0	0	0	1	0	0	0	5	0	0	0	0	0	0	0	3	0	0	2
Passeriformes	Dicaeidae	Dicaeum_hirundinaceum	59.87	28.8542	11.0375	11.09	8.9625	2	1	1	0	0	0	0	0	0	0	0	1	0	3	1	0	1	0	0	0	0	4	1	0
Passeriformes	Dicruridae	Dicrurus_bracteatus	155.387	131.42	21.1974	36.085	80.2867	3	1.3	0	0	0	0	0	0	0	0	0	0.7	0	1	1	0	3	0	0	0	0.5	4.5	0	0
Struthioniformes	Dromaiidae	Dromaius_novaehollandiae	201.5	0	398.5	118.5	35.5	0	1.5	1.5	0	0	0	1	1	0	0	0	0	0	1	0	1	2	0	1	0	4	1	0	0
Passeriformes	Petroicidae	Drymodes_brunneopygia	91.4013	101.425	36.6714	17.4768	31.7083	0	2.5	2.5	0	0	0	0	0	0	0	0	0	0	0	0	0.5	4.5	0	0	0	4.5	0.5	0	0
Passeriformes	Petroicidae	Drymodes_superciliaris	103.425	95.075	41.925	19.825	44	5	0	0	0	0	0	0	0	0	0	0	0	0	0	0	0	5	0	0	0	5	0	0	0
Psittaciformes	Psittacidae	Eclectus_roratus	268.925	143.675	26.1	41.7	506.825	3.5	1	0	0	0	0	0	0	0	0	0	0.5	1	1	1	2	0	0	0	0	0	5	0	0
Ciconiiformes	Ardeidae	Egretta_garzetta	265.5	90.3	100.3	87.8	312	0	0	0	0	0	0	1	1	2	1	0	0	0	0	0	0	1	3	1	0	0	0	0	5
Ciconiiformes	Ardeidae	Egretta_novaehollandiae	317.55	128.45	88.3375	75.3625	578.017	0	0	0	0	1	0	2	0	1	1	0	0	0	0	0	0	2.5	1.2	1.3	0	0	0	0	5
Ciconiiformes	Ardeidae	Egretta_sacra	272.95	93.7	80.45	80.25	374.5	0	0	0	0	0	0	0	0	0	2	3	0	0	0	0	0	1	4	0	0	0	0	0	5
Falconiformes	Accipitridae	Elanus_axillaris	295	146.25	35.325	21.125	261.75	0	0	0	1.5	3.5	0	0	0	0	0	0	0	0	0	0	0	1.5	0	3.5	0	0	0	5	0
Falconiformes	Accipitridae	Elanus_scriptus	305	148	37.55	22.7	287.5	0	0	0	0	5	0	0	0	0	0	0	0	0	0	0	0	0	0	5	0	0	0	5	0
Charadriiformes	Charadriidae	Elseyornis_melanops	110.5	53.7	25.375	15.525	33	0	0	0	0	0	0	2.5	0	2	0.5	0	0	0	0	0	0.5	4.5	0	0	0	5	0	0	0
Passeriformes	Estrildidae	Emblema_pictum	56.7083	36.45	14.325	12.9	11.1167	0	1	1	0	1	0	0	1	0	0	1	0	0.5	0.5	0	4	0	0	0	0	5	0	0	0
Passeriformes	Meliphagidae	Entomyzon_cyanotis	145.567	117.342	33.4417	32.6917	103.726	2.5	2.5	0	0	0	0	0	0	0	0	0	0	0	1	1	0	3	0	0	0	0.5	4.5	0	0
Passeriformes	Petroicidae	Eopsaltria_australis	83.6667	64.3929	21.83	17.035	19.1714	2	1.5	1.5	0	0	0	0	0	0	0	0	0	0	0.5	0	0.5	4	0	0	0	3	2	0	0
Passeriformes	Petroicidae	Eopsaltria_georgiana	74.9482	65.2979	22.6271	16.5622	18.6833	5	0	0	0	0	0	0	0	0	0	0	0	0	0	0	0	5	0	0	0	2.5	2.5	0	0
Passeriformes	Petroicidae	Eopsaltria_griseogularis	85.4976	65.189	20.5649	16.0677	19.1529	2.5	2.5	0	0	0	0	0	0	0	0	0	0	0	0	0	0.5	4.5	0	0	0	2.5	2.5	0	0
Passeriformes	Petroicidae	Eopsaltria_pulverulenta	80.8618	59.6883	22.0196	18.8142	19.3438	5	0	0	0	0	0	0	0	0	0	0	0	0	0	0	0	5	0	0	0	2.5	2.5	0	0
Ciconiiformes	Ciconiidae	Ephippiorhynchus_asiaticus	606	212.5	304	267.775	4100	0	0.7	0	0	0	0	1	0	2	1.3	0	0	0	0	0	0	2.5	2	0.5	0	0	0	0	5
Passeriformes	Meliphagidae	Epthianura_albifrons	68.0875	40.2933	19.514	12.42	13.5633	0	0	4	0	1	0	0	0	0	0	0	0	0	0	0	0.3	4.7	0	0	0	4.5	0.5	0	0
Passeriformes	Meliphagidae	Epthianura_aurifrons	61.6625	37.675	17.3375	12.875	10.2333	0	0	5	0	0	0	0	0	0	0	0	0	0	0	0	0	5	0	0	0	4.5	0.5	0	0
Passeriformes	Meliphagidae	Epthianura_crocea	59.5354	36.3813	19.3	13.5167	9.5625	0	0	0	0	0.5	1	3.5	0	0	0	0	0	0	0	0	0	5	0	0	0	4.5	0.5	0	0
Passeriformes	Meliphagidae	Epthianura_tricolor	65.5	38.525	17.425	13.95	10.3333	0	0	4	0	0	0	0	1	0	0	0	0	0	0	0.2	0.2	4.6	0	0	0	5	0	0	0
Passeriformes	Sylviidae	Eremiornis_carteri	52.625	62.9	15.6	14.75	11.35	0	1.2	1.3	0	1.3	0	0	1.2	0	0	0	0	0	0	0	0.3	4.7	0	0	0	2.5	2.5	0	0
Charadriiformes	Vanellinae	Erythrogonys_cinctus	111.85	43.6	39.9	21.1	48.9333	0	0	0	0	0	1	2	0	2	0	0	0	0	0	0	1	4	0	0	0	2	0	0	3
Falconiformes	Accipitridae	Erythrotriorchis_radiatus	379	227	81.95	31.25	937.5	2	2	0.5	0	0.5	0	0	0	0	0	0	0	0	0	0	0	1	0	4	0	0	5	0	0
Passeriformes	Estrildidae	Erythrura_gouldiae	64.5567	42.4875	14.3875	11.675	15.175	0	2.3	0	0	2.3	0	0	0	0	0	0	0.4	0	0	0	4.7	0.3	0	0	0	5	0	0	0
Passeriformes	Estrildidae	Erythrura_trichroa	60.175	45.7583	16.9625	11.95	14.625	4.7	0	0	0	0	0	0	0	0	0	0	0.3	0	0	0	4.9	0.1	0	0	0	5	0	0	0
Charadriiformes	Burhinidae	Esacus_giganteus	284.45	119.25	88	74.85	1016	0	0	0	0	0	0	0	2	0	1	2	0	0	0	0	0	5	0	0	0	5	0	0	0
Caprimulgiformes	Caprimulgidae	Eurostopodus_argus	221.225	151.425	20.2	20.05	93	1.5	1.5	1.5	0	0	0	0	0.5	0	0	0	0	0	0	0	0	5	0	0	0	0.5	0	4.5	0
Caprimulgiformes	Caprimulgidae	Eurostopodus_mystacalis	252.642	157.9	19.975	20.975	134.75	2	2	0	0	0	0	0	0	0	0	1	0	0	0	0	0	5	0	0	0	0	0	5	0
Coraciiformes	Coraciidae	Eurystomus_orientalis	188.805	93.9586	19.59	32.6905	123.217	2.5	2.5	0	0	0	0	0	0	0	0	0	0	0	0	0	0	5	0	0	0	0	0	5	0
Falconiformes	Falconidae	Falco_berigora	342.087	197.9	67.4	25.0405	512.225	1	1.3	1.4	0	1.3	0	0	0	0	0	0	0	0	0	0	0	1	0	4	0	0.5	1	3.5	0
Falconiformes	Falconidae	Falco_cenchroides	253.375	159.775	35.775	17.35	165.575	0.5	0	1	0	1	0	0	0.5	0	0	0	2	0	0	0	0	2	0	3	0	0.5	2	2.5	0
Falconiformes	Falconidae	Falco_hypoleucos	306.312	153.567	44.1	23	441.917	0	0.3	0.7	0	0.7	0	0	1.4	0	0	1.4	0.5	0	0	0	0	0.3	0	4.7	0	0	4	1	0
Falconiformes	Falconidae	Falco_longipennis	254.75	132.875	35.725	18.15	244.417	1.5	1.5	0.5	0	0	0	0.5	0	0	0	0	1	0	0	0	0	2	0	3	0	0	2	3	0
Falconiformes	Falconidae	Falco_peregrinus	309.25	150.5	45.575	27.175	684.6	3	1	0	0	1	0	0	0	0	0	0	0	0	0	0	0	0.5	0	4.5	0	1	1	3	0
Falconiformes	Falconidae	Falco_subniger	383.5	224	45.1	26.05	735.464	0.5	0.5	1.5	0	1.5	0	1	0	0	0	0	0	0	0	0	0	1.5	0	3.5	0	1	1.5	2.5	0
Passeriformes	Pachycephalidae	Falcunculus_frontatus	87.4354	73.7	20.19	17.8743	27.5333	2.8	2.2	0	0	0	0	0	0	0	0	0	0	0	0.5	0	0.5	4	0	0	0	0.3	4.7	0	0
Gruiformes	Rallidae	Gallinula_mortierii	200.25	94.8	82.5	40.4	1292.5	0	0	0	0	3	1	0	0	1	0	0	0	2.5	0	0	1.9	0.6	0	0	0	5	0	0	0
Gruiformes	Rallidae	Gallinula_tenebrosa	204.05	72.25	61.75	33.3	531.5	0	0	0	0	0	2	3	0	0	0	0	0	0.8	0.8	0	0.8	1.9	0	0	0.7	2	0	0	3
Gruiformes	Rallidae	Gallinula_ventralis	212.325	77.35	58.3083	30.8167	387	0	0	0	0	0	0	2.5	0	2	0	0	0.5	1.7	0	0	1.7	1.6	0	0	0	2.5	0	0	2.5
Gruiformes	Rallidae	Gallirallus_philippensis	138.708	65.7917	39.9983	31.8775	174.825	0	0	0	0	0	0	1.7	0	1.7	1.6	0	0	0.5	0.5	0	0.5	2.5	0	0.5	0.5	5	0	0	0
Psittaciformes	Psittacidae	Geoffroyus_geoffroyi	156.967	73.08	17.5	19.9833	132.717	4.5	0.5	0	0	0	0	0	0	0	0	0	0	1.5	1.5	0	2	0	0	0	0	0	5	0	0
Columbiformes	Columbidae	Geopelia_cuneata	91.35	97.65	14.55	10.575	31.55	0	2	0	2	0	0	0	0.5	0	0	0.5	0	0	0	0	4.5	0.5	0	0	0	5	0	0	0
Columbiformes	Columbidae	Geopelia_humeralis	135.12	126.876	22.8095	16.9625	128.65	2.5	2.5	0	0	0	0	0	0	0	0	0	0	1	0	0	4	0	0	0	0	5	0	0	0
Columbiformes	Columbidae	Geophaps_plumifera	109.483	66.165	22.56	14.2325	93.7944	0	1	0	1	1	0	0	0	0.5	0	1.5	0	0.5	0	0	4	0.5	0	0	0	5	0	0	0
Columbiformes	Columbidae	Geophaps_scripta	143.963	99.2313	30.7375	14.4271	213.933	0	4	0	1	0	0	0	0	0	0	0	0	0	0	0	3	2	0	0	0	5	0	0	0
Columbiformes	Columbidae	Geophaps_smithii	134.034	87.6443	28.5686	15.4933	193.572	3	2	0	0	0	0	0	0	0	0	0	0	2	0	0	2.8	0.2	0	0	0	5	0	0	0
Passeriformes	Pardalotidae	Gerygone_fusca	55.2424	42.438	17.3234	11.1563	6.095	1.5	2	1.5	0	0	0	0	0	0	0	0	0	0	0	0	0	5	0	0	0	0.3	4.7	0	0
Passeriformes	Pardalotidae	Gerygone_chloronota	50.3875	35.0167	16.8786	11.875	6.10714	5	0	0	0	0	0	0	0	0	0	0	0	0	0	0	0	5	0	0	0	0	5	0	0
Passeriformes	Pardalotidae	Gerygone_levigaster	52.8039	40.7217	17.5867	12.0939	6.3225	2.5	2.5	0	0	0	0	0	0	0	0	0	0	0	0	0	0	5	0	0	0	2.5	2.5	0	0
Passeriformes	Pardalotidae	Gerygone_mouki	49.1064	43.2333	17.2833	11.4103	5.5075	5	0	0	0	0	0	0	0	0	0	0	0	0	0	0	0	5	0	0	0	0	5	0	0
Passeriformes	Pardalotidae	Gerygone_olivacea	55.6063	38.2638	16.7838	11.5125	6.53333	2.5	2.5	0	0	0	0	0	0	0	0	0	0	0	0	0	0	5	0	0	0	0	4	1	0
Passeriformes	Pardalotidae	Gerygone_palpebrosa	52.275	39.6917	17.3833	12.2083	7.2775	5	0	0	0	0	0	0	0	0	0	0	0	0	0	0	0	5	0	0	0	0	5	0	0
Passeriformes	Pardalotidae	Gerygone_tenebrosa	54.5094	43.0267	19.6536	13.58	7.37024	2.5	2.5	0	0	0	0	0	0	0	0	0	0	0	0	0	0	5	0	0	0	0	5	0	0
Psittaciformes	Psittacidae	Glossopsitta_concinna	127.787	86.95	15.1	12.5375	65.425	2.5	2.5	0	0	0	0	0	0	0	0	0	0	0	1	2	1	1	0	0	0	0	5	0	0
Psittaciformes	Psittacidae	Glossopsitta_porphyrocephala	105.375	61.175	12.55	10.7	44.9	0	2.5	2.5	0	0	0	0	0	0	0	0	0	0.5	0.5	4	0	0	0	0	0	0	5	0	0
Psittaciformes	Psittacidae	Glossopsitta_pusilla	100.025	56.475	11.75	10.25	38.45	2	2	0	0	0	0	0	0	0	0	0	1	0	2	3	0	0	0	0	0	0	5	0	0
Passeriformes	Meliphagidae	Glycichaera_fallax	60.5333	44.025	18.05	15.2375	11.005	5	0	0	0	0	0	0	0	0	0	0	0	0	0	0	0	5	0	0	0	0	5	0	0
Passeriformes	Dicruridae	Grallina_cyanoleuca	173.677	117.188	38.5375	26.9125	82.4714	1.5	2	0	0	1	0	0	0	0	0	0	0.5	0	0	0	0.3	4.4	0	0.3	0	4.8	0.1	0.1	0
Passeriformes	Meliphagidae	Grantiella_picta	86.5	51.975	17.75	16.5	22.8333	2	3	0	0	0	0	0	0	0	0	0	0	0	4	0.5	0	0.5	0	0	0	0	5	0	0
Gruiformes	Gruidae	Grus_antigone	597.667	225	285.667	152.667	6250	1.6	0	0	0	1.7	0	1.7	0	0	0	0	0	0	0	0	1.7	1.7	0	1.6	0	5	0	0	0
Gruiformes	Gruidae	Grus_rubicunda	580.75	223.95	285.875	157.2	6250.5	0	2.5	0	0	2.5	0	0	0	0	0	0	0	1.6	0	0	1	1.6	0	0.8	0	5	0	0	0
Passeriformes	Artamidae	Gymnorhina_tibicen	249.095	136.318	53.6358	53.2903	279.461	0.7	0.7	0	0	3.6	0	0	0	0	0	0	0	0	0.5	0	0.5	1.5	0	1.5	1	5	0	0	0
Charadriiformes	Haematopodidae	Haematopus_fuliginosus	280.979	112.842	53.6117	72.9833	723.008	0	0	0	0	0	0	0	2	0	1	2	0	0	0	0	0	4	1	0	0	4	0	0	1
Charadriiformes	Haematopodidae	Haematopus_longirostris	271.271	108.025	57.6167	71.7625	656.083	0	0	0	0	0	0	0	2.5	0	1	1.5	0	0	0	0	0	4	1	0	0	2.5	0	0	2.5
Falconiformes	Accipitridae	Haliaeetus_leucogaster	578.75	276.375	101.767	52.875	2802.5	1	0	0	0	0	0	2	0	0	1	1	0	0	0	0	0	1	1	2	1	0	0	3	2
Falconiformes	Accipitridae	Haliastur_indus	373.5	182	54.6	32.6333	473.589	0	0	0	0	0	0	0.5	0	1	3.5	0	0	0	0	0	0	1	1	0	3	0	3	1	1
Falconiformes	Accipitridae	Haliastur_sphenurus	411.25	255.5	57.75	33.925	769.333	0	0	0	0	0	0	5	0	0	0	0	0	0	0	0	0	0.5	0.5	1.5	2.5	1	0.5	3.5	0
Falconiformes	Accipitridae	Hamirostra_melanosternon	464	195.25	66.8	47.225	1196	0	5	0	0	0	0	0	0	0	0	0	0	0	0	0	0	0	0	4	1	0	0	5	0
Passeriformes	Estrildidae	Heteromunia_pectoralis	57.975	37.8	15.35	13.225	14.6125	0	1.5	1.5	0	2	0	0	0	0	0	0	0	0	0	0	3	2	0	0	0	2.5	2	0.5	0
Falconiformes	Accipitridae	Hieraaetus_morphnoides	368.5	203	59.9667	32.575	849.857	1.1	2.5	0.7	0	0.7	0	0	0	0	0	0	0	0	0	0	0	0.5	0	4.5	0	0	1	4	0
Passeriformes	Hirundinidae	Hirundo_ariel	92.35	45.39	9.7	8.9	10.5208	0.1	1.5	1.5	0	1.5	0	0	0	0	0	0	0.4	0	0	0	0	5	0	0	0	0.1	0	4.9	0
Passeriformes	Hirundinidae	Hirundo_neoxena	111	68.35	10.6583	10.9667	13.125	1	1	1	0	1	0	0	0	0	0	0	1	0	0	0	0	5	0	0	0	0.5	0.5	4	0
Passeriformes	Hirundinidae	Hirundo_nigricans	103.11	49.6625	11.05	10.0675	16.7	1	1	1	0	1	0	0	0	0	0	0	1	0	0	0	0	5	0	0	0	0	0	5	0
Passeriformes	Pardalotidae	Hylacola_cauta	54.2861	54.066	21.933	13.9714	14.5583	0	1.5	3.5	0	0	0	0	0	0	0	0	0	0	0	0	1.5	3.5	0	0	0	4.5	0.5	0	0
Passeriformes	Pardalotidae	Hylacola_pyrrhopygia	54.1838	58.135	21.5757	14.9071	16.575	1.6	1.7	1.7	0	0	0	0	0	0	0	0	0	0	0	0	0.5	4.5	0	0	0	4.7	0.3	0	0
Columbiformes	Columbidae	Chalcophaps_indica	149.481	84.6075	25.8904	16.4417	129.725	5	0	0	0	0	0	0	0	0	0	0	0	0	2.2	0	2.2	0.6	0	0	0	4.5	0.5	0	0
Charadriiformes	Charadriidae	Charadrius_australis	138.925	60.9	34.85	17.075	77.9767	0	0	2	0	0.5	0	0	0	0	0.5	2	0	1.5	0	0	1.5	2	0	0	0	5	0	0	0
Charadriiformes	Charadriidae	Charadrius_ruficapillus	104.875	40.075	25.45	13.93	37.0625	0	0	0	0.5	0	0	1	0	1.5	2	0	0	1	0	0	0	4	0	0	0	5	0	0	0
Anseriformes	Anatidae	Chenonetta_jubata	273	97	50.8	27.625	807.5	0	1	0	0	3	0	0	0	1	0	0	0	3.6	0	0	0.7	0.7	0	0	0	4	0	0	1
Passeriformes	Hirundinidae	Cheramoeca_leucosterna	98.35	68.25	12.85	8.8	14.0167	0.2	1.2	1.2	1.2	1.2	0	0	0	0	0	0	0	0	0	0	0	5	0	0	0	0	0	5	0
Passeriformes	Ptilonorhynchidae	Chlamydera_cerviniventris	144.287	110.787	40.25	30.2208	162.667	2.5	2.5	0	0	0	0	0	0	0	0	0	0	0	2	0	1.5	1.5	0	0	0	0	5	0	0
Passeriformes	Ptilonorhynchidae	Chlamydera_guttata	140.303	94.1663	38.435	28.32	133.7	0	2	2	0	0	0	0	0	0	0	0	1	0.5	2	0.5	1	1	0	0	0	0	5	0	0
Passeriformes	Ptilonorhynchidae	Chlamydera_maculata	146.501	111.757	39.9292	30.3024	140.983	0	4	0	0	0	0	0	0	0	0	0	1	0.7	2.9	0	0.7	0.7	0	0	0	0.5	4.5	0	0
Passeriformes	Ptilonorhynchidae	Chlamydera_nuchalis	168.504	138.672	45.9542	36.8143	197.626	1.7	1.7	0	0	0	0	0	0	0	0	0	1.6	1	1	1	1	1	0	0	0	2	3	0	0
Charadriiformes	Laridae	Chlidonias_hybrida	219.8	73.45	22.15	27.8	83.9	0	0	0	0	0	1	2	0	2	0	0	0	0	0	0	0.5	2.5	1	1	0	0	0	3.5	1.5
Cuculiformes	Cuculidae	Chrysococcyx_basalis	100.475	68.7	17.75	16.525	22.3167	2.5	2.5	0	0	0	0	0	0	0	0	0	0	0.5	0	0	0	4.5	0	0	0	2	2	1	0
Cuculiformes	Cuculidae	Chrysococcyx_lucidus	104.025	67.6271	17.7433	17.6875	23.1625	2.5	2.5	0	0	0	0	0	0	0	0	0	0	0	0	0	0	5	0	0	0	0.5	4	0.5	0
Cuculiformes	Cuculidae	Chrysococcyx_minutillus	98.6	63.5696	16	17.9425	17.4	2.5	2.5	0	0	0	0	0	0	0	0	0	0	0	0	0	0	5	0	0	0	0.2	4.8	0	0
Cuculiformes	Cuculidae	Chrysococcyx_osculans	116.946	87.5875	19.3375	19.8625	29.275	0	2	2	0	1	0	0	0	0	0	0	0	0	0	0	0	5	0	0	0	3	2	0	0
Cuculiformes	Cuculidae	Chrysococcyx_russatus	95.525	63.425	15.95	18.25	18.15	5	0	0	0	0	0	0	0	0	0	0	0	0	0	0	0	5	0	0	0	3	2	0	0
Passeriformes	Pardalotidae	Chthonicola_sagittatus	60.6125	48.4375	19.6	11.3833	13.4167	2.5	2.5	0	0	0	0	0	0	0	0	0	0	0.5	0	0	0.5	4	0	0	0	3	2	0	0
Charadriiformes	Jacanidae	Irediparra_gallinacea	131.45	36.975	58.25	27.3	108.45	0	0	0	0	0	0	1	0	4	0	0	0	0	0	0	2.5	2.5	0	0	0	0	0	0	5
Ciconiiformes	Ardeidae	Ixobrychus_flavicollis	219.043	76.78	66.8083	76.5667	310.533	0.5	0.5	0	0	0	0	1.5	0	2.5	0	0	0	0	0	0	0	1	4	0	0	0	0	0	5
Ciconiiformes	Ardeidae	Ixobrychus_minutus	135.7	43.5	42.15	44.2	1196	0	0	0	0	0	0	2.5	0	2.5	0	0	0	0	0	0	0	5	0	0	0	4	0	0	1
Passeriformes	Campephagidae	Lalage_leucomela	98.1602	83.2407	19.2814	19.3722	33.5043	4	1	0	0	0	0	0	0	0	0	0	0	0	3.5	0.5	0.5	0.5	0	0	0	0.5	4.5	0	0
Charadriiformes	Laridae	Larus_novaehollandiae	287.096	110.412	45.55	40.5423	283.183	0	0	0	0	0	0	0	1	1	2	0	1	2	0	0	0	2	1	0	0	4.5	0	0.5	0
Psittaciformes	Psittacidae	Lathamus_discolor	122.875	113.6	14.1	12	67.5333	2	2	0	0	0	0	0	0	0	0	0	1	0	1	3	1	0	0	0	0	0.5	4.5	0	0
Galliformes	Megapodiidae	Leipoa_ocellata	326.428	222.7	75.3583	27.175	1917	0	4	1	0	0	0	0	0	0	0	0	0	1	0	0	3	1	0	0	0	5	0	0	0
Columbiformes	Columbidae	Leucosarcia_melanoleuca	200.825	136.525	41.9	16.5	429.15	2.5	1.5	0.5	0	0	0	0	0	0	0	0	0.5	0	0.5	0	4	0.5	0	0	0	5	0	0	0
Gruiformes	Rallidae	Lewinia_pectoralis	101.65	44.575	31.425	33.05	78.2588	0	0.5	0.5	0	0	0	2	0	2	0	0	0	0	0	0	0	4.5	0	0.5	0	3.5	0	0	1.5
Passeriformes	Meliphagidae	Lichenostomus_cratitius	78.4375	75.1083	21.228	17.6625	19.17	0	1.7	1.7	0	0	0	0	1.6	0	0	0	0	0	1.2	1.2	1.2	1.4	0	0	0	0	5	0	0
Passeriformes	Meliphagidae	Lichenostomus_fasciogularis	90.3375	82.7875	25.325	21.675	27.5375	2	0	0.5	0	0	0	0	0	0	2	0	0.5	0	0	2.5	0	2.5	0	0	0	0	5	0	0
Passeriformes	Meliphagidae	Lichenostomus_flavescens	70.0429	58.4375	NA	13.9929	14.5875	2.5	2.5	0	0	0	0	0	0	0	0	0	0	0	0	2.5	0	2.5	0	0	0	0.5	4.5	0	0
Passeriformes	Meliphagidae	Lichenostomus_flavicollis	96.6422	94.417	24.7259	20.0317	29.6071	3.5	0.5	0.5	0	0	0	0	0	0	0	0	0.5	0	0.4	2.3	0	2.3	0	0	0	1	3	1	0
Passeriformes	Meliphagidae	Lichenostomus_flavus	81.105	68.6717	21.5033	19.8125	23.8333	2.5	2.5	0	0	0	0	0	0	0	0	0	0	0	1.6	1.6	0	1.8	0	0	0	0.5	3.5	1	0
Passeriformes	Meliphagidae	Lichenostomus_frenatus	99.9	88.0333	24.8833	26.1	33.675	5	0	0	0	0	0	0	0	0	0	0	0	0	1.6	1.7	0	1.7	0	0	0	0	5	0	0
Passeriformes	Meliphagidae	Lichenostomus_fuscus	77.7708	64.775	19.895	15.3125	17.1226	2.5	2.5	0	0	0	0	0	0	0	0	0	0	0	0	2.5	0	2.5	0	0	0	0	5	0	0
Passeriformes	Meliphagidae	Lichenostomus_hindwoodi	85.975	76.525	21.4083	21.8583	23.1	4	0.5	0	0	0	0	0	0	0	0	0	0.5	0	1.7	1.7	0	1.6	0	0	0	0	5	0	0
Passeriformes	Meliphagidae	Lichenostomus_chrysops	76.6881	69.3488	18.8317	16.5983	16.1483	2.5	2.5	0	0	0	0	0	0	0	0	0	0	0	1.2	1.2	1.2	1.4	0	0	0	0.5	4.5	0	0
Passeriformes	Meliphagidae	Lichenostomus_keartlandi	73.025	60.55	20.247	16.225	14.6667	0	5	0	0	0	0	0	0	0	0	0	0	0	0.5	2.3	0	2.2	0	0	0	0	5	0	0
Passeriformes	Meliphagidae	Lichenostomus_leucotis	86.9424	83.4212	21.187	17.94	23.0371	2	2	1	0	0	0	0	0	0	0	0	0	0	1.6	1.6	0	1.8	0	0	0	1	4	0	0
Passeriformes	Meliphagidae	Lichenostomus_melanops	82.2333	88.0125	23.23	19.1132	25.1655	2.5	2.5	0	0	0	0	0	0	0	0	0	0	0	0.5	2.1	0.1	2.3	0	0	0	2.5	2.5	0	0
Passeriformes	Meliphagidae	Lichenostomus_ornatus	81.9625	70.3333	19.743	15.5	17.15	0	5	0	0	0	0	0	0	0	0	0	0	0	0	2	0	3	0	0	0	0.5	4.5	0	0
Passeriformes	Meliphagidae	Lichenostomus_penicillatus	77.0763	68.2929	21.2	16.0405	17.4636	2.5	2.5	0	0	0	0	0	0	0	0	0	0	0	1.6	1.6	0.2	1.6	0	0	0	0.5	3.5	1	0
Passeriformes	Meliphagidae	Lichenostomus_plumulus	73.7542	64.2292	19.32	15.5771	15.8345	0	3	2	0	0	0	0	0	0	0	0	0	0	1.2	1.2	1.2	1.4	0	0	0	0.3	4	0.7	0
Passeriformes	Meliphagidae	Lichenostomus_unicolor	92.3567	81.8633	24.6	23.7733	30.775	1.5	1.5	1	0	0	0	0	0	0	0	0	1	0	1.2	1.3	1.2	1.3	0	0	0	0	4	1	0
Passeriformes	Meliphagidae	Lichenostomus_versicolor	98.6625	84.4625	25.4708	24.9208	34.125	0.5	0.5	2	0	0	0	0	0	0	0	0	2	0	0	2.5	0	2.5	0	0	0	0	5	0	0
Passeriformes	Meliphagidae	Lichenostomus_virescens	86.3394	79.3244	23.3714	19.88	24.205	0	2.5	2.5	0	0	0	0	0	0	0	0	0	0	1.6	1.7	0	1.7	0	0	0	2.5	2.5	0	0
Passeriformes	Meliphagidae	Lichmera_indistincta	65.0786	53.175	17.13	18.7667	10.2729	3	1	1	0	0	0	0	0	0	0	0	0	0	0	2.5	0	2.5	0	0	0	0	5	0	0
Passeriformes	Estrildidae	Lonchura_castaneothorax	54.975	32.75	15.25	12.325	14.0125	0.3	0.3	1.5	0	1.5	0	0	0	0	0	0	1.4	0	0	0	4.5	0.5	0	0	0	1.5	2	1.5	0
Passeriformes	Estrildidae	Lonchura_flaviprymna	53.8	33.1167	15.8083	13.0583	12.72	0	1	0	0	1	1	1	0	1	0	0	0	0	0	0	5	0	0	0	0	0	3	0	2
Passeriformes	Estrildidae	Lonchura_punctulata	54.4167	41.4333	15.6667	12.95	14.6875	0.1	0.1	0.1	0	0	0	0	0	0	0	0	4.7	0	0	0	4	1	0	0	0	5	0	0	0
Falconiformes	Accipitridae	Lophoictinia_isura	468.333	249.667	53.8125	32.8667	575.5	2.5	2.5	0	0	0	0	0	0	0	0	0	0	0	0	0	0	2	0	3	0	0	2	3	0
Columbiformes	Columbidae	Lopholaimus_antarcticus	266.575	171.55	33.1	13.925	497	5	0	0	0	0	0	0	0	0	0	0	0	0	5	0	0	0	0	0	0	0	5	0	0
Columbiformes	Columbidae	Macropygia_amboinensis	184.933	192.537	25.7833	16.9	195.5	5	0	0	0	0	0	0	0	0	0	0	0	0	3	0	2	0	0	0	0	0	5	0	0
Passeriformes	Dicruridae	Machaerirhynchus_flaviventer	58.8433	51.945	13.5225	17.865	9.81667	5	0	0	0	0	0	0	0	0	0	0	0	0	0	0	0	5	0	0	0	0	4.5	0.5	0
Anseriformes	Anatidae	Malacorhynchus_membranaceus	189.15	61.1	33.7	64.9	373.24	0	0	0	0	0	0	0.5	0	4.5	0	0	0	0	0	0	1	4	0	0	0	0	0	0	5
Passeriformes	Maluridae	Malurus_amabilis	49.5825	57.19	21.3875	12.575	8.6125	1	2	2	0	0	0	0	0	0	0	0	0	0	0	0	0	5	0	0	0	0.5	4.5	0	0
Passeriformes	Maluridae	Malurus_coronatus	53.3786	75.6143	24.0443	14.2833	10.1583	0	3	0.5	0	1.5	0	0	0	0	0	0	0	0.5	0	0	0	4.5	0	0	0	2	2.5	0.5	0
Passeriformes	Maluridae	Malurus_cyaneus	51.619	62.123	22.9708	12.085	10.2021	2	2	1	0	0	0	0	0	0	0	0	0	0.5	0.5	0	0.5	3.5	0	0	0	2.5	2	0.5	0
Passeriformes	Maluridae	Malurus_elegans	50.9275	76.7167	23.8167	13.675	9.9075	5	0	0	0	0	0	0	0	0	0	0	0	0	0	0	0	5	0	0	0	0	5	0	0
Passeriformes	Maluridae	Malurus_lamberti	47.3821	67.6473	20.977	12.4133	7.98918	0	2	2	0	0	0	0	1	0	0	0	0	0	0	0	0.5	4.5	0	0	0	4	1	0	0
Passeriformes	Maluridae	Malurus_leucopterus	44.5938	59.615	19.2619	10.775	7.72333	0	0	2.5	0	2.5	0	0	0	0	0	0	0	0	0.5	0	0.5	4	0	0	0	1.75	1.75	1.5	0
Passeriformes	Maluridae	Malurus_melanocephalus	42.7625	52.3847	19.2625	11.35	6.94273	2	2	0	0	1	0	0	0	0	0	0	0	0	0	0	0	5	0	0	0	2.5	2.5	0	0
Passeriformes	Maluridae	Malurus_pulcherrimus	49.62	73.61	22.56	12.5333	6.975	0	1	2	0	0	0	0	2	0	0	0	0	0	0	0	0	5	0	0	0	4	1	0	0
Passeriformes	Maluridae	Malurus_splendens	50.7494	59.763	21.7644	11.6625	8.98	0	2.5	2.5	0	0	0	0	0	0	0	0	0	0.5	0	0	0	4.5	0	0	0	2.5	2	0.5	0
Passeriformes	Meliphagidae	Manorina_flavigula	123.583	108.021	26.598	25.2613	60.6183	2	2	1	0	0	0	0	0	0	0	0	0	0	0.5	2	0	2.5	0	0	0	2.5	2.5	0	0
Passeriformes	Meliphagidae	Manorina_melanocephala	135.31	122.098	29.55	24.7861	64.7	2.5	2.5	0	0	0	0	0	0	0	0	0	0	0	1.5	1.5	0	1.5	0	0.5	0	2.5	2.5	0	0
Passeriformes	Meliphagidae	Manorina_melanophrys	94.5083	86.325	22.8	17.7667	29.325	2.5	2.5	0	0	0	0	0	0	0	0	0	0	0	0	1	0	4	0	0	0	0	5	0	0
Passeriformes	Meliphagidae	Manorina_melanotis	120.311	107.216	26.075	24.4078	55.9761	0	5	0	0	0	0	0	0	0	0	0	0	0	0	2.5	0	2.5	0	0	0	2.5	2.5	0	0
Passeriformes	Paradisaeidae	Manucodia_keraudrenii	154.764	129.867	36.3786	33.1417	158.188	5	0	0	0	0	0	0	0	0	0	0	0	0	2.5	0	0	2.5	0	0	0	0	5	0	0
Passeriformes	Sylviidae	Megalurus_gramineus	54.5286	56.9487	18.9937	13.9223	12.7556	0	0	1	0	0	0	2	0	2	0	0	0	0	0	0	0.1	4.9	0	0	0	5	0	0	0
Passeriformes	Sylviidae	Megalurus_timoriensis	59.725	77.8333	22.475	15.2125	16.225	0.3	0.3	1.4	0	1.5	0	1.5	0	0	0	0	0	0	0	0	0.1	4.9	0	0	0	5	0	0	0
Galliformes	Megapodiidae	Megapodius_reinwardt	257.905	105.012	71.8976	NA	995.5	3	1	0	0	0	0	1	0	0	0	0	0	1.3	1.3	0	1.4	1	0	0	0	5	0	0	0
Passeriformes	Petroicidae	Melanodryas_cucullata	90.8911	64.9813	21.725	17.1833	23.2159	0	2.5	2.5	0	0	0	0	0	0	0	0	0	0	0	0	0.5	4.5	0	0	0	2.5	2.5	0	0
Passeriformes	Petroicidae	Melanodryas_vittata	87.4125	62.7104	24.2833	18.05	25.9725	4	1	0	0	0	0	0	0	0	0	0	0	0	0	0	0.5	4.5	0	0	0	2	3	0	0
Passeriformes	Meliphagidae	Meliphaga_albilineata	84.4275	75.2625	20.8875	22.78	22.875	0	1	4	0	0	0	0	0	0	0	0	0	0	0	1	1	3	0	0	0	0	5	0	0
Passeriformes	Meliphagidae	Meliphaga_gracilis	72.3875	59.3125	19.7375	21.15	14.9	3	2	0	0	0	0	0	0	0	0	0	0	0	1.7	1.7	0	1.6	0	0	0	0	5	0	0
Passeriformes	Meliphagidae	Meliphaga_lewinii	93.2929	82.6241	24.281	23.4988	31.0384	4	0.5	0	0	0	0	0	0	0	0	0	0.5	0	1.6	1.6	0	1.8	0	0	0	0.5	4.5	0	0
Passeriformes	Meliphagidae	Meliphaga_notata	82.6083	68.9952	23.625	22.55	25.775	5	0	0	0	0	0	0	0	0	0	0	0	0	1.7	1.7	0	1.6	0	0	0	0	5	0	0
Passeriformes	Meliphagidae	Melithreptus_affinis	76.9976	61.5512	19.2298	14.24	14.7375	5	0	0	0	0	0	0	0	0	0	0	0	0	1.6	1.6	0	1.8	0	0	0	0.5	4.5	0	0
Passeriformes	Meliphagidae	Melithreptus_albogularis	69.7946	52.45	16.2292	14.4575	11.63	2.5	2.5	0	0	0	0	0	0	0	0	0	0	0	0	2.5	0	2.5	0	0	0	0	4.7	0.3	0
Passeriformes	Meliphagidae	Melithreptus_brevirostris	70.7545	57.35	17.4118	14.67	15.5361	2.5	2.5	0	0	0	0	0	0	0	0	0	0	0	0	2.5	0	2.5	0	0	0	0	5	0	0
Passeriformes	Meliphagidae	Melithreptus_gularis	83.3917	63.7179	20.117	16.5229	18.9708	2.5	2.5	0	0	0	0	0	0	0	0	0	0	0	0	2.3	0.4	2.3	0	0	0	0.3	4	0.7	0
Passeriformes	Meliphagidae	Melithreptus_lunatus	74.8682	58.85	18.2172	14.9	13.7875	2.5	2.5	0	0	0	0	0	0	0	0	0	0	0	0	2.5	0	2.5	0	0	0	0.25	4.5	0.25	0
Passeriformes	Meliphagidae	Melithreptus_validirostris	81.8912	67.725	21.09	20.2429	25.7725	5	0	0	0	0	0	0	0	0	0	0	0	0	0.5	0.5	0	4	0	0	0	0.3	4.7	0	0
Psittaciformes	Psittacidae	Melopsittacus_undulatus	95.525	90.65	12.8	9.53333	25.6	0	0	1	1	2.5	0.5	0	0	0	0	0	0	0	0	0	5	0	0	0	0	2.5	2.5	0	0
Passeriformes	Menuridae	Menura_alberti	265.55	413.564	78.9	39.925	927.8	5	0	0	0	0	0	0	0	0	0	0	0	0	0	0	0	5	0	0	0	5	0	0	0
Passeriformes	Menuridae	Menura_novaehollandiae	269.683	438.551	104.947	39.5167	905.978	5	0	0	0	0	0	0	0	0	0	0	0	0	0	0	0.5	4.5	0	0	0	5	0	0	0
Coraciiformes	Meropidae	Merops_ornatus	108.025	110.65	11.365	37.1533	27.6917	2	2	1	0	0	0	0	0	0	0	0	0	0	0	0	0	5	0	0	0	1	1	2.5	0.5
Ciconiiformes	Ardeidae	Mesophoyx_intermedia	295	117.5	103.5	81	453	0	0	0	0	1	0	2	0	2	0	0	0	0	0	0	0	1	2.5	1.5	0	0	0	0	5
Passeriformes	Petroicidae	Microeca_fascinans	84.8715	54.4057	15.7167	13.1131	13.6375	1.3	1.3	1.2	0	1.2	0	0	0	0	0	0	0	0	0	0	0	5	0	0	0	2	3	0	0
Passeriformes	Petroicidae	Microeca_flavigaster	73.7237	50.4967	14.0867	13.2277	12.4381	3.5	1.5	0	0	0	0	0	0	0	0	0	0	0	0	0	0	5	0	0	0	1.5	2	1.5	0
Passeriformes	Petroicidae	Microeca_griseoceps	67.4	52.6	13.4	13.4	11.8	3.5	1.5	0	0	0	0	0	0	0	0	0	0	0	0	0	0	5	0	0	0	0	4	1	0
Falconiformes	Accipitridae	Milvus_migrans	403.75	250	49.05	31.4	590	0	1.5	1	0	1	0	0	0	0	0	0	1.5	0	0	0	0	0	1	1	3	0	0	5	0
Passeriformes	Alaudidae	Mirafra_javanica	71.4109	47.8458	21.5806	14.1889	22.0097	0	0.5	0.5	0	4	0	0	0	0	0	0	0	0	0	0	2.5	2.5	0	0	0	5	0	0	0
Passeriformes	Dicruridae	Monarcha_frater	84.0417	72.6	16.15	19.9	22	4	1	0	0	0	0	0	0	0	0	0	0	0	0	0	0	5	0	0	0	0	4.7	0.3	0
Passeriformes	Dicruridae	Monarcha_leucotis	68.525	65.9583	16.3	16.3	11.775	5	0	0	0	0	0	0	0	0	0	0	0	0	0	0	0	5	0	0	0	0	5	0	0
Passeriformes	Dicruridae	Monarcha_melanopsis	87.2333	74.325	16.75	21.725	23.5042	5	0	0	0	0	0	0	0	0	0	0	0	0	0	0	0	5	0	0	0	0.5	3.5	1	0
Passeriformes	Dicruridae	Monarcha_trivirgatus	74.425	71.242	16.0976	16.0472	12.5986	4.4	0.3	0	0	0	0	0	0	0	0	0	0.3	0	0	0	0	5	0	0	0	0.1	4.9	0	0
Passeriformes	Dicruridae	Myiagra_alecto	84.0895	75.7541	20.7554	20.86	20.428	5	0	0	0	0	0	0	0	0	0	0	0	0	0	0	0	5	0	0	0	2.5	2.5	0	0
Passeriformes	Dicruridae	Myiagra_cyanoleuca	88.1567	78.1375	15.425	18.975	16.725	2.5	2.5	0	0	0	0	0	0	0	0	0	0	0	0	0	0.3	4.7	0	0	0	0.1	4.9	0	0
Passeriformes	Dicruridae	Myiagra_inquieta	94.3875	86.725	18.325	21.1125	16.3292	0	5	0	0	0	0	0	0	0	0	0	0	0	0	0	0	5	0	0	0	2.5	2.5	0	0
Passeriformes	Dicruridae	Myiagra_rubecula	74.4783	66.2511	14.9183	16.7644	12.3805	2	3	0	0	0	0	0	0	0	0	0	0	0	0	0	0.3	4.7	0	0	0	0	5	0	0
Passeriformes	Dicruridae	Myiagra_ruficollis	69.9469	68.6558	17.7778	17.7318	11.4	2	3	0	0	0	0	0	0	0	0	0	0	0	0	0	0	5	0	0	0	0	5	0	0
Passeriformes	Meliphagidae	Myzomela_erythrocephala	56.4644	39.4333	15.195	16.3137	7.60238	5	0	0	0	0	0	0	0	0	0	0	0	0	0	2.5	0	2.5	0	0	0	0	5	0	0
Passeriformes	Meliphagidae	Myzomela_obscura	64.8667	51.9786	17.4107	19.6125	12.04	4	1	0	0	0	0	0	0	0	0	0	0	0	0	4	0	1	0	0	0	0	5	0	0
Passeriformes	Meliphagidae	Myzomela_sanguinolenta	56.0933	35.77	14.1967	14.3375	7.9425	2.5	2.5	0	0	0	0	0	0	0	0	0	0	0	0.5	4	0	0.5	0	0	0	0	5	0	0
Passeriformes	Nectariniidae	Nectarinia_jugularis	54.9571	35.1	14.2917	23.1	8.56667	0	2.5	0	0	0	0	0	0	0	0	0	2.5	0	0	2.5	0	2.5	0	0	0	0	3.5	1.5	0
Passeriformes	Estrildidae	Neochmia_modesta	56.9188	44.075	14.905	10.59	12.75	0	1	0	0	2	0	2	0	0	0	0	0	0	0	0	4.5	0.5	0	0	0	5	0	0	0
Passeriformes	Estrildidae	Neochmia_phaeton	49.9409	57.6933	15.2375	12.1667	8.96071	0	4	0	0	0.5	0	0	0	0	0	0	0.5	0	0	0	3	2	0	0	0	1.7	1.7	1.6	0
Passeriformes	Estrildidae	Neochmia_ruficauda	51.9208	41.0708	14.85	11.2433	10.41	0	2	0	0	3	0	0	0	0	0	0	0	0	0	0	4	1	0	0	0	1	3.5	0.5	0
Passeriformes	Estrildidae	Neochmia_temporalis	51.0312	43.45	14.66	10.52	9.255	1.2	1.4	1.2	0	0	0	0	0	0	0	0	1.2	1	0	0	3	1	0	0	0	4.5	0	0.5	0
Psittaciformes	Psittacidae	Neophema_elegans	110.175	121.85	14.425	10.225	44.2	0	1.5	1.5	0	2	0	0	0	0	0	0	0	0	0.5	0	4	0.5	0	0	0	4.5	0.5	0	0
Psittaciformes	Psittacidae	Neophema_chrysogaster	109.125	106.508	15.5167	10.675	60.3	0	0	2	0	2	0	1	0	0	0	0	0	0.6	2.2	0	2.2	0	0	0	0	2.5	2.5	0	0
Psittaciformes	Psittacidae	Neophema_chrysostoma	109.575	109.675	14.775	10.3	45.3125	1.5	1.5	0	0	2	0	0	0	0	0	0	0	1	1	0	2.5	0.5	0	0	0	4.5	0.5	0	0
Psittaciformes	Psittacidae	Neophema_petrophila	111.725	110.81	16.1625	10.7	53.25	0.5	0	1	1	0	0	0	0	0	0	2.5	0	0	3	0	2	0	0	0	0	4.5	0.5	0	0
Psittaciformes	Psittacidae	Neophema_pulchella	111.317	108.035	13.45	10.4708	40.175	1.5	2.5	0	0	0	0	0	0	0	0	1	0	0.8	0.8	0.8	1.8	0.8	0	0	0	3	2	0	0
Psittaciformes	Psittacidae	Neophema_splendida	113.2	96.075	13.95	NA	37.32	0	2	2	1	0	0	0	0	0	0	0	0	0	0	0	5	0	0	0	0	4.5	0.5	0	0
Psittaciformes	Psittacidae	Neopsephotus_bourkii	115.58	107.13	13.53	10.7233	37.4	0	2.5	2.5	0	0	0	0	0	0	0	0	0	0	0	0	5	0	0	0	0	4.5	0.5	0	0
Anseriformes	Anatidae	Nettapus_coromandelianus	180.25	67.6667	27.9167	23.85	391.5	0	0	0	0	0	0	1	0	4	0	0	0	2.5	0	0	2	0.5	0	0	0	0	0	0	5
Anseriformes	Anatidae	Nettapus_pulchellus	171.725	67.15	26.85	24.85	307	0	0	0	0	0	0	1.5	0	3	0.5	0	0	2.5	0	0	2.5	0	0	0	0	0	0	0	5
Strigiformes	Strigidae	Ninox_connivens	294.442	163.312	42.9	30.7833	556.775	2.5	2.5	0	0	0	0	0	0	0	0	0	0	0	0	0	0	2.5	0	2.5	0	1	2.5	1.5	0
Strigiformes	Strigidae	Ninox_novaeseelandiae	217.206	124.55	38.4833	24.3439	225.799	2	2	1	0	0	0	0	0	0	0	0	0	0	0	0	0	1	0	4	0	1	3	1	0
Strigiformes	Strigidae	Ninox_rufa	340.693	213.741	48.7625	41.8738	966.5	3	2	0	0	0	0	0	0	0	0	0	0	0	0	0	0	1	0	4	0	1	2.5	1.5	0
Strigiformes	Strigidae	Ninox_strenua	397.85	247.15	56.6	45.5	1345.47	2.5	2.5	0	0	0	0	0	0	0	0	0	0	0	0	0	0	0.5	0	4.5	0	1.5	3.5	0	0
Psittaciformes	Psittacidae	Northiella_haematogaster	123	159.712	19.0938	14.525	79.4682	0	1	3	1	0	0	0	0	0	0	0	0	0.8	0.8	0.8	1.8	0.8	0	0	0	3.5	1.5	0	0
Ciconiiformes	Ardeidae	Nycticorax_caledonicus	291.55	101.1	80.7	71.2	760	0	0	0	0	1	0	1	0	3	0	0	0	0	0	0	0	1	2.5	1.5	0	2	0	0	3
Psittaciformes	Cacatuidae	Nymphicus_hollandicus	168.517	155.017	15.4	13.1833	87.2458	0.8	1	0.5	2.2	0.5	0	0	0	0	0	0	0	0	2	0	3	0	0	0	0	4.5	0.5	0	0
Columbiformes	Columbidae	Ocyphaps_lophotes	162.333	135.133	27.1667	14.8	191.55	0	1.3	1.3	1	0.5	0	0	0	0	0	0	0.9	2	0	0	3	0	0	0	0	5	0	0	0
Passeriformes	Pachycephalidae	Oreoica_gutturalis	105.306	79.1562	27.505	20.8725	62.9971	0	3	2	0	0	0	0	0	0	0	0	0	0	0	0	2	3	0	0	0	5	0	0	0
Passeriformes	Pardalotidae	Oreoscopus_gutturalis	64.45	47.2	22.2	18.75	16.6	5	0	0	0	0	0	0	0	0	0	0	0	0	0	0	0	2.5	0	2.5	0	5	0	0	0
Passeriformes	Pardalotidae	Origma_solitaria	64.05	56.55	22.75	15.5	14.35	0	0	0	0	0	0	0	0	0	0	5	0	0	0	0	1	4	0	0	0	4.3	0.7	0	0
Passeriformes	Oriolidae	Oriolus_flavocinctus	145.674	107.618	24.5464	34.742	92.5625	4	0.5	0	0	0	0	0	0	0	0	0	0.5	0	3	0	0	2	0	0	0	0	5	0	0
Passeriformes	Oriolidae	Oriolus_sagittatus	147.11	103.102	22.7195	33.8636	94.135	3	2	0	0	0	0	0	0	0	0	0	0	0	2	0.5	0.5	1.9	0	0.1	0	0.5	4.5	0	0
Passeriformes	Orthonychidae	Orthonyx_spaldingii	124.456	101.806	43.0312	22.5375	151.778	5	0	0	0	0	0	0	0	0	0	0	0	0	0	0	0	4	0	1	0	5	0	0	0
Passeriformes	Orthonychidae	Orthonyx_temminckii	89.5833	87.15	30.85	16.5083	59.425	5	0	0	0	0	0	0	0	0	0	0	0	0	0	0	0	5	0	0	0	5	0	0	0
Anseriformes	Anatidae	Oxyura_australis	156.475	65.55	37.2	40.675	798	0	0	0	0	0	0	1	0	3	1	0	0	2	0	0	2	1	0	0	0	1	0	0	4
Passeriformes	Pachycephalidae	Pachycephala_inornata	99.0129	88.7871	24.56	17.9542	30.2686	0	3	2	0	0	0	0	0	0	0	0	0	0	0.5	0	0.5	4	0	0	0	3	2	0	0
Passeriformes	Pachycephalidae	Pachycephala_lanioides	96.353	75.6688	26.3643	24.3309	39.4375	2.5	2.5	0	0	0	0	0	0	0	0	0	0	0	0	0	0	5	0	0	0	2.5	2.5	0	0
Passeriformes	Pachycephalidae	Pachycephala_melanura	83.6411	65.6614	22.8074	18.6648	21.95	2	0	0	0	0	0	1.5	0	0	1.5	0	0	0	0	0	0	5	0	0	0	0.7	3.6	0.7	0
Passeriformes	Pachycephalidae	Pachycephala_olivacea	95.965	87.6021	29.2786	18.861	40.6323	4	0	1	0	0	0	0	0	0	0	0	0	0.5	0	0	0.5	4	0	0	0	2	3	0	0
Passeriformes	Pachycephalidae	Pachycephala_pectoralis	93.8158	76.744	22.7821	17.4071	26.7909	2	1.25	1.25	0	0	0	0	0	0	0	0	0.5	0	0.7	0	0.3	4	0	0	0	0.5	4.5	0	0
Passeriformes	Pachycephalidae	Pachycephala_rufiventris	90.7455	67.0606	20.2729	16.7	23.5006	1.7	1.7	1.6	0	0	0	0	0	0	0	0	0	0.5	0.5	0	0.5	3.5	0	0	0	0.3	4.7	0	0
Passeriformes	Pachycephalidae	Pachycephala_rufogularis	109.862	87.1125	25.2625	19.175	36.725	0	2.5	2.5	0	0	0	0	0	0	0	0	0	0	0.1	0	0.1	4.8	0	0	0	3.5	1.5	0	0
Passeriformes	Pachycephalidae	Pachycephala_simplex	76.1395	57.3458	19.1417	15.5958	17.0696	5	0	0	0	0	0	0	0	0	0	0	0	0	0	0	0.5	4.5	0	0	0	0.3	4.7	0	0
Falconiformes	Accipitridae	Pandion_haliaetus	437.25	190.75	61.5	37.575	1135.69	0	0	0	0	0	0	1	0	0	1	3	0	0	0	0	0	0.5	4	0.5	0	0	0.5	4.5	0
Passeriformes	Pardalotidae	Pardalotus_punctatus	57.1822	28.9112	17.777	8.11566	8.26564	2.5	2.5	0	0	0	0	0	0	0	0	0	0	0	0	0	0	5	0	0	0	0.3	4.7	0	0
Passeriformes	Pardalotidae	Pardalotus_rubricatus	61.7723	31.2783	19.513	10.0067	10.82	0	2	2	0	0	0	0	1	0	0	0	0	0	0	0	0	5	0	0	0	0.5	4.5	0	0
Passeriformes	Pardalotidae	Pardalotus_striatus	61.0281	30.945	18.945	9.17308	10.9061	2	2	1	0	0	0	0	0	0	0	0	0	0.5	0	0	0	4.5	0	0	0	0.5	4.5	0	0
Passeriformes	Passeridae	Passer_montanus	67.13	53.9167	17.3333	13.4667	21.9967	0	0	0	0	0	0	0	0	0	0	0	5	0	1	0	1.5	2.5	0	0	0	5	0	0	0
Charadriiformes	Pedionomidae	Pedionomus_torquatus	93.925	30.7	24.975	12.375	63.2	0	0	0	0	5	0	0	0	0	0	0	0	1.3	0	0	1.3	2.4	0	0	0	5	0	0	0
Pelecaniformes	Pelecanidae	Pelecanus_conspicillatus	621.3	173.75	120.3	425.625	5505	0	0	0	0	0	0	0	0	1.5	3.5	0	0	0	0	0	0	0	4	0	1	0	0	0	5
Passeriformes	Petroicidae	Petroica_goodenovii	62.2679	46.3667	17.2	12.525	8.78542	0	2.5	2.5	0	0	0	0	0	0	0	0	0	0	0	0	0	5	0	0	0	2.5	2.5	0	0
Passeriformes	Petroicidae	Petroica_multicolor	66.0024	46.4051	20.33	14.7889	12.5472	2	2	0	0	0	0	0	0	0	0	0	1	0	0	0	0	5	0	0	0	2.5	2.5	0	0
Passeriformes	Petroicidae	Petroica_phoenicea	77.5786	52.7833	19.6833	14.0333	13.1397	1.5	2	0	0	1.5	0	0	0	0	0	0	0	0	0	0	0	5	0	0	0	3	2	0	0
Passeriformes	Petroicidae	Petroica_rodinogaster	66.2062	53.8167	18.635	13.3125	9.7131	5	0	0	0	0	0	0	0	0	0	0	0	0	0	0	0	5	0	0	0	4	1	0	0
Passeriformes	Petroicidae	Petroica_rosea	64.5	56.5417	15.2	12.45	8.2	5	0	0	0	0	0	0	0	0	0	0	0	0	0	0	0	5	0	0	0	1	4	0	0
Columbiformes	Columbidae	Petrophassa_albipennis	131.925	116.225	22.0875	13.2875	124.075	0	0.5	0	0	0	0	0	0	0	0	4.5	0	0	0	0	5	0	0	0	0	5	0	0	0
Columbiformes	Columbidae	Petrophassa_rufipennis	144.5	127.4	24.55	12.55	158.95	0	2.5	0	0	0	0	0	0	0	0	2.5	0	2	0	0	3	0	0	0	0	5	0	0	0
Psittaciformes	Psittacidae	Pezoporus_wallicus	129.814	169.468	25.4125	13.45	70.7125	0	2	3	0	0	0	0	0	0	0	0	0	0.5	0.5	0	4	0	0	0	0	4.5	0.5	0	0
Pelecaniformes	Phalacrocoracidae	Phalacrocorax_carbo	342.413	152.025	62.175	63.95	2200	0	0	0	0	0	0	2	0	2	1	0	0	0	0	0	0	0	5	0	0	0	0	0	5
Pelecaniformes	Phalacrocoracidae	Phalacrocorax_fuscescens	269.75	102.5	60.4	50.95	1515	0	0	0	0	0	0	0	0	0.5	4.5	0	0	0	0	0	0	0	5	0	0	0	0	0	5
Pelecaniformes	Phalacrocoracidae	Phalacrocorax_melanoleucos	230.54	153.07	38.95	30.54	700.167	0	0	0	0	0	0	1.5	0	1.5	2	0	0	0	0	0	0	1	4	0	0	0	0	0	5
Pelecaniformes	Phalacrocoracidae	Phalacrocorax_sulcirostris	249.38	128.183	47.16	45.8875	909.15	0	0	0	0	0	0	1.5	0	2	1.5	0	0	0	0	0	0	1	4	0	0	0	0	0	5
Pelecaniformes	Phalacrocoracidae	Phalacrocorax_varius	296.05	135.717	63.15	64.7167	1775	0	0	0	0	0	0	1.5	0	1.5	2	0	0	0	0	0	0	1	4	0	0	0	0	0	5
Columbiformes	Columbidae	Phaps_elegans	163.165	104.12	28.225	17.025	208.1	2	2	0	0	0.5	0	0	0	0	0	0	0.5	0	0	0	5	0	0	0	0	5	0	0	0
Columbiformes	Columbidae	Phaps_histrionica	202.225	82.65	28.425	17.625	289.2	0	0	2	0.5	2.5	0	0	0	0	0	0	0	0	0	0	5	0	0	0	0	5	0	0	0
Columbiformes	Columbidae	Phaps_chalcoptera	198.795	123.892	28.3275	18.7875	334.738	1.7	1.7	0	1.6	0	0	0	0	0	0	0	0	0.5	0	0	4	0.5	0	0	0	4.5	0.5	0	0
Passeriformes	Meliphagidae	Philemon_argenticeps	136.03	112.88	30.365	35.115	79.1429	2.5	2.5	0	0	0	0	0	0	0	0	0	0	0	1.5	1.5	1.5	0.5	0	0	0	0	5	0	0
Passeriformes	Meliphagidae	Philemon_buceroides	145.04	125.07	34.97	41.26	112.764	0	5	0	0	0	0	0	0	0	0	0	0	0	1.2	1.2	1.2	1	0	0.4	0	0	4.5	0.5	0
Passeriformes	Meliphagidae	Philemon_citreogularis	128.475	106.3	27.125	30.5125	59.995	2.5	2.5	0	0	0	0	0	0	0	0	0	0	0.4	0.4	1.9	0.4	1.9	0	0	0	0.5	4	0.5	0
Passeriformes	Meliphagidae	Philemon_corniculatus	149.815	125.013	31.4625	35.8125	97.2917	2.1	2.1	0.8	0	0	0	0	0	0	0	0	0	0	1.5	1.5	0	1.5	0	0.5	0	3.5	1	0.5	0
Passeriformes	Meliphagidae	Phylidonyris_albifrons	76.8464	73.1167	20.825	20.65	18.7833	0	2	3	0	0	0	0	0	0	0	0	0	0	0	3.5	0	1.5	0	0	0	0	5	0	0
Passeriformes	Meliphagidae	Phylidonyris_melanops	77.475	65.3875	21.875	21.05	17.525	0	0	5	0	0	0	0	0	0	0	0	0	0	0	3.5	0	1.5	0	0	0	2.5	2.5	0	0
Passeriformes	Meliphagidae	Phylidonyris_niger	70.9625	68.4028	20.7917	23.85	18.4167	0.5	0.5	3.5	0	0	0	0.5	0	0	0	0	0	0	0	4	0	1	0	0	0	0	4	1	0
Passeriformes	Meliphagidae	Phylidonyris_novaehollandiae	77.9321	74.9464	22.2045	23.2427	19.8291	0	1	4	0	0	0	0	0	0	0	0	0	0	0	4	0	1	0	0	0	0.3	4.7	0	0
Passeriformes	Meliphagidae	Phylidonyris_pyrrhopterus	70.3278	64.7714	22.1	20.4667	15.0338	5	0	0	0	0	0	0	0	0	0	0	0	0	1.7	1.7	0	1.6	0	0	0	0	5	0	0
Passeriformes	Pittidae	Pitta_erythrogaster	107.95	40.375	38.6125	24.875	66.5258	0	0	5	0	0	0	0	0	0	0	0	0	0	0	0	2.5	2.5	0	0	0	4	1	0	0
Passeriformes	Pittidae	Pitta_iris	106.638	39.15	38.1875	27.1375	62.7333	2.5	0	2.5	0	0	0	0	0	0	0	0	0	0	0.25	0	0	4	0	0.75	0	3	2	0	0
Passeriformes	Pittidae	Pitta_versicolor	125.601	48.671	44.2333	31.6119	88.7768	0	5	0	0	0	0	0	0	0	0	0	0	0	1	0	0	4	0	0	0	5	0	0	0
Ciconiiformes	Plataleidae	Platalea_flavipes	424	137	134.05	213.7	1842.5	0	0	0	0	1.5	0	2	0	1.4	0.1	0	0	0	0	0	0	4	1	0	0	0	0	0	5
Ciconiiformes	Plataleidae	Platalea_regia	368	110.5	117.517	183.525	1730.5	0	0	0	0	1	0	0.5	0	0	3.5	0	0	0	0	0	0	3	2	0	0	0	0	0	5
Psittaciformes	Psittacidae	Platycercus_adscitus	149.408	152.125	18.7333	15.9542	97.13	2	3	0	0	0	0	0	0	0	0	0	0	0.8	1.3	0.8	1.3	0.8	0	0	0	1.5	3.5	0	0
Psittaciformes	Psittacidae	Platycercus_caledonicus	178.2	177.133	21.9167	18.6667	127.4	1.8	0.8	0.8	0	0.8	0	0	0	0	0	0	0.8	0.8	0.8	0.8	1.6	1	0	0	0	1	4	0	0
Psittaciformes	Psittacidae	Platycercus_elegans	166.144	178.555	20.7808	16.8958	122.408	2	2	0.5	0	0	0	0	0	0	0	0	0.5	0.8	0.8	0.8	1.6	1	0	0	0	2	3	0	0
Psittaciformes	Psittacidae	Platycercus_eximius	153.89	159.271	21.0035	15.9852	102.822	0	2.5	0	0	1.5	0	0	0	0	0	0	1	0.8	0.8	0.8	1.8	0.8	0	0	0	3	2	0	0
Psittaciformes	Psittacidae	Platycercus_icterotis	136.729	145.679	16.8286	13.119	62.55	2	3	0	0	0	0	0	0	0	0	0	0	1	1	0	2	1	0	0	0	4	1	0	0
Psittaciformes	Psittacidae	Platycercus_venustus	148.025	147.875	18.425	16.2	93.75	2.5	2.5	0	0	0	0	0	0	0	0	0	0	1	1	1	1.8	0.2	0	0	0	2.5	2.5	0	0
Passeriformes	Meliphagidae	Plectorhyncha_lanceolata	110.583	99.5083	26.9083	21.9083	37.05	0	5	0	0	0	0	0	0	0	0	0	0	0	1.2	1.2	1.2	1.4	0	0	0	0	5	0	0
Ciconiiformes	Plataleidae	Plegadis_falcinellus	274.45	99.0667	90.7667	120.833	547	0	0.5	0.5	0	0	0	2	0	2	0	0	0	0	0	0	0	5	0	0	0	2.5	0	0	2.5
Caprimulgiformes	Podargidae	Podargus_ocellatus	208.25	216.55	23.3125	36.375	206.6	5	0	0	0	0	0	0	0	0	0	0	0	0	0	0	0	5	0	0	0	1	4	0	0
Caprimulgiformes	Podargidae	Podargus_papuensis	288.867	270.617	30.05	50.1125	377.667	2.5	2	0	0	0	0	0	0	0	0	0	0.5	0	0	0	0	3.5	0	1.5	0	3	0	1.5	0.5
Caprimulgiformes	Podargidae	Podargus_strigoides	235.806	184.757	27.1119	35.8167	285.375	2.5	2.5	0	0	0	0	0	0	0	0	0	0	0	0	0	0	4.5	0	0.5	0	4	0.5	0.5	0
Podicipediformes	Podicipedidae	Podiceps_cristatus	183.658	0	62.6667	48.95	738.533	0	0	0	0	0	0	1.5	0	2	1.5	0	0	0	0	0	0	0	5	0	0	0	0	0	5
Passeriformes	Petroicidae	Poecilodryas_superciliosa	80.2167	64.8417	20.725	16.82	18.025	2	1	1	0	0	0	1	0	0	0	0	0	0	0	0	1	4	0	0	0	3	2	0	0
Passeriformes	Estrildidae	Poephila_acuticauda	58.17	59.285	15.26	11.6925	14.1732	0	4	0	0	0	0	1	0	0	0	0	0	0	0	0	3.5	1.5	0	0	0	4	0	1	0
Passeriformes	Estrildidae	Poephila_cincta	59.7	35.9042	15.5875	11.7625	15.0625	1.5	2	0	0	1.5	0	0	0	0	0	0	0	0	0	0	3.5	1.5	0	0	0	5	0	0	0
Passeriformes	Estrildidae	Poephila_personata	56.1333	47	15.225	11.8875	12.1917	1.5	2	0	0	1.5	0	0	0	0	0	0	0	0	0	0	4	1	0	0	0	4.5	0	0.5	0
Podicipediformes	Podicipedidae	Poliocephalus_poliocephalus	112.825	0	37.45	19.325	240.5	0	0	0	0	0	0	3	0	0	2	0	0	0	0	0	0	5	0	0	0	0	0	0	5
Psittaciformes	Psittacidae	Polytelis_anthopeplus	192.988	212.113	20.7375	18.0042	177.02	2	2.5	0.5	0	0	0	0	0	0	0	0	0	1	1	0	2	1	0	0	0	3	2	0	0
Psittaciformes	Psittacidae	Polytelis_swainsonii	181.925	210.2	18.85	15.75	143.25	2	3	0	0	0	0	0	0	0	0	0	0	1	1	1	1.5	0.5	0	0	0	3	2	0	0
Passeriformes	Pomatostomidae	Pomatostomus_halli	82.0375	85.1125	23.4	25.6625	38.8625	0	0.5	4.5	0	0	0	0	0	0	0	0	0	0	0	0	0	5	0	0	0	4.5	0.5	0	0
Passeriformes	Pomatostomidae	Pomatostomus_ruficeps	86.825	87.4	28.3	27.7167	54.85	0	2	2	0	0	0	0	0.5	0.5	0	0	0	0	0	0	0.5	4.5	0	0	0	4	1	0	0
Passeriformes	Pomatostomidae	Pomatostomus_superciliosus	79.2253	79.528	25.4591	26.3792	40.1579	1.6	1.7	1.7	0	0	0	0	0	0	0	0	0	0	0.5	0	0.5	4	0	0	0	4	1	0	0
Passeriformes	Pomatostomidae	Pomatostomus_temporalis	110.91	110.993	33.377	31.3933	71.6125	2	2	0	0	1	0	0	0	0	0	0	0	0	0	0	0.5	4.5	0	0	0	2	3	0	0
Gruiformes	Rallidae	Porphyrio_porphyrio	274.87	107.663	93.7298	42.26	974.15	0.5	0	0	0	4	0	0	0	0	0	0	0.5	2	0.5	0	0.5	0.5	0.5	1	0	2.5	0	0	2.5
Gruiformes	Rallidae	Porzana_cinerea	92.8333	48.05	33.6333	20.3	52.1	0	0	0	0	0	0	5	0	0	0	0	0	1.2	0	0	1.2	2.6	0	0	0	2.5	0.5	0	2
Gruiformes	Rallidae	Porzana_fluminea	99.6	51	29.35	19.65	61.45	0	0	0	0	0	1	1	0	2	1	0	0	0	0	0	1	4	0	0	0	2.5	0	0	2.5
Gruiformes	Rallidae	Porzana_tabuensis	83.975	41.6167	29.7839	18.1292	40.95	0	0	0	0	0	2.5	0	0	1.5	0.5	0	0.5	0.8	0.8	0	0.8	1.8	0	0	0.8	3	0	0	2
Passeriformes	Ptilonorhynchidae	Prionodura_newtoniana	118.688	92.1786	30.7	23.2286	78.75	5	0	0	0	0	0	0	0	0	0	0	0	0	3	0	0	2	0	0	0	0	5	0	0
Psittaciformes	Cacatuidae	Probosciger_aterrimus	345.2	249.9	31.2	80.7	803.875	2	2.5	0	0	0	0	0	0	0.5	0	0	0	0	3.5	0	1.5	0	0	0	0	2	3	0	0
Psittaciformes	Psittacidae	Psephotus_dissimilis	121.55	157.303	15.45	12.9375	44.6125	0	2.5	0	0	2.5	0	0	0	0	0	0	0	0	0	0	4.5	0.5	0	0	0	5	0	0	0
Psittaciformes	Psittacidae	Psephotus_haematonotus	125.85	148.307	14.9917	12.2538	60.3929	0	2	0	0	2	0	0	0	0	0	0	1	2	1	0	2	0	0	0	0	5	0	0	0
Psittaciformes	Psittacidae	Psephotus_chrysopterygius	112.9	146.5	47.325	12.025	46.8	0	5	0	0	0	0	0	0	0	0	0	0	1.5	0	0	3.3	0.2	0	0	0	2.5	2.5	0	0
Psittaciformes	Psittacidae	Psephotus_varius	132.35	165.733	16.275	12.4333	60.2	0	2.5	2.5	0	0	0	0	0	0	0	0	0	1	1	0	2.5	0.5	0	0	0	3	2	0	0
Psittaciformes	Psittacidae	Psitteuteles_versicolor	117.2	60.5	13.625	12.35	52.5417	2.2	2.5	0.3	0	0	0	0	0	0	0	0	0	0	1.5	2.5	0	1	0	0	0	0	5	0	0
Passeriformes	Cinclosomatidae	Psophodes_cristatus	79.5917	94.1333	23.7	15.5958	39.4125	0	0	2.5	0	0	0	2.5	0	0	0	0	0	0	0	0	0.5	4.5	0	0	0	4	1	0	0
Passeriformes	Cinclosomatidae	Psophodes_nigrogularis	83.6429	116.341	28.0458	23.5827	45.1083	0	2.5	2.5	0	0	0	0	0	0	0	0	0	0	0	0	0	5	0	0	0	5	0	0	0
Passeriformes	Cinclosomatidae	Psophodes_occidentalis	99.8875	100.675	24.5667	15.6583	38.7467	0	1.5	3.5	0	0	0	0	0	0	0	0	0	0	0	0	2.5	2.5	0	0	0	4	1	0	0
Passeriformes	Cinclosomatidae	Psophodes_olivaceus	92.1458	128.575	32.2958	23.265	60.6375	3.5	0	1.5	0	0	0	0	0	0	0	0	0	0	0.5	0	0.5	4	0	0	0	4.5	0.5	0	0
Columbiformes	Columbidae	Ptilinopus_magnificus	202.247	163.213	29.77	18.4333	404.46	5	0	0	0	0	0	0	0	0	0	0	0	0	5	0	0	0	0	0	0	0	5	0	0
Columbiformes	Columbidae	Ptilinopus_regina	125.263	73.7375	21.0625	12.475	88.5125	4	1	0	0	0	0	0	0	0	0	0	0	0	5	0	0	0	0	0	0	0	5	0	0
Passeriformes	Ptilonorhynchidae	Ptilonorhynchus_violaceus	158.423	109.829	48.2163	32.7443	204.52	4	0.5	0	0	0	0	0	0	0	0	0	0.5	2	2	1	0	0	0	0	0	0	5	0	0
Passeriformes	Paradisaeidae	Ptiloris_magnificus	156.989	98.5732	38.2333	52.8083	123.779	5	0	0	0	0	0	0	0	0	0	0	0	0	2.5	0	0	2.5	0	0	0	0	5	0	0
Passeriformes	Paradisaeidae	Ptiloris_paradiseus	144.873	92.8514	34.2614	53.7829	118.536	5	0	0	0	0	0	0	0	0	0	0	0	0	1.5	0	1.5	2	0	0	0	0.5	4.5	0	0
Passeriformes	Paradisaeidae	Ptiloris_victoriae	128.394	79.7529	33.125	43.0542	91.7125	4.5	0.5	0	0	0	0	0	0	0	0	0	0	0	2.4	0	0.2	2.4	0	0	0	0.5	4.5	0	0
Procellariiformes	Procellariidae	Puffinus_tenuirostris	275.75	82.2	49.8	31.975	543	0	0	0	0	0	0	0	0	0	5	0	0	0	0	0	0	2.5	2.5	0	0	0	0	0	5
Psittaciformes	Psittacidae	Purpureicephalus_spurius	155.275	192.463	21.5375	21.9037	112.658	2.5	2.5	0	0	0	0	0	0	0	0	0	0	0	0	2	2.5	0.5	0	0	0	2.5	2.5	0	0
Passeriformes	Pycnonotidae	Pycnonotus_jocosus	84.775	87.9833	21.1	17.775	31.7	0.1	0.1	0	0	0	0	0	0	0	0	0	4.8	0.5	0	0.5	0.5	3.5	0	0	0	1.6	1.7	1.7	0
Passeriformes	Pardalotidae	Pycnoptilus_floccosus	69.6417	75.3333	30.2292	15.8583	31.9952	5	0	0	0	0	0	0	0	0	0	0	0	0	0.5	0	0.5	4	0	0	0	5	0	0	0
Passeriformes	Pardalotidae	Pyrrholaemus_brunneus	55.4625	49.1733	21.0333	12	12.0125	0	0	5	0	0	0	0	0	0	0	0	0	0	0	0	2.5	2.5	0	0	0	3	2	0	0
Gruiformes	Rallidae	Rallina_tricolor	145.342	67.7633	46.3867	27.3	178	5	0	0	0	0	0	0	0	0	0	0	0	0	0	0	0	2.5	0	2.5	0	2	0	0	3
Passeriformes	Meliphagidae	Ramsayornis_fasciatus	69.85	50.08	17.05	17.1229	12.35	2.5	2.5	0	0	0	0	0	0	0	0	0	0	0	0	2.5	0	2.5	0	0	0	0	5	0	0
Passeriformes	Meliphagidae	Ramsayornis_modestus	64.475	41.975	16.075	16.675	10.725	2	3	0	0	0	0	0	0	0	0	0	0	0	0	2.5	0	2.5	0	0	0	0	5	0	0
Charadriiformes	Recurvirostridae	Recurvirostra_novaehollandiae	231.375	79.7125	87.6	90.5833	314.275	0	0	0	0	0	0	2	0	0	3	0	0	0.5	0	0	0.5	4	0	0	0	0	0	0	5
Passeriformes	Dicruridae	Rhipidura_fuliginosa	72.6377	87.6024	17.5159	11.664	7.78988	1.5	1.5	1.5	0	0	0	0	0	0	0	0	0.5	0	0.2	0	0.2	4.4	0	0.2	0	0.2	4.8	0	0
Passeriformes	Dicruridae	Rhipidura_leucophrys	97.1123	101.405	23.4625	18.5542	19.7375	0.5	0.5	0	0	2	0	0	0	0	0	0	2	0	0	0	0	5	0	0	0	4	1	0	0
Passeriformes	Dicruridae	Rhipidura_phasiana	66.1233	76.7167	16.9917	12.6133	6.95267	4	0.5	0.5	0	0	0	0	0	0	0	0	0	0	0	0	0	5	0	0	0	2.5	2.5	0	0
Passeriformes	Dicruridae	Rhipidura_rufifrons	69.9667	85.5042	17.0314	13.7917	9.48227	4.5	0.5	0	0	0	0	0	0	0	0	0	0	0	0	0	0	5	0	0	0	0.1	4.9	0	0
Passeriformes	Dicruridae	Rhipidura_rufiventris	83.2119	84.4774	14.6917	16.8667	13.4155	4.7	0.3	0	0	0	0	0	0	0	0	0	0	0	0	0	0	5	0	0	0	0	5	0	0
Passeriformes	Ptilonorhynchidae	Scenopoeetes_dentirostris	147.354	101.746	32.0708	30.2917	167.25	4.5	0	0	0	0	0	0	0	0	0	0	0.5	2	2	0	0	1	0	0	0	0.5	4	0.5	0
Cuculiformes	Cuculidae	Scythrops_novaehollandiae	344.025	276.1	44.375	74.225	645.725	2.5	1	0.5	0	0	0	0.5	0	0	0	0	0.5	0	3	0	0	1.5	0	0.5	0	0	5	0	0
Passeriformes	Pardalotidae	Sericornis_beccarii	56.6	40.6667	20.1833	14.8583	10.8833	5	0	0	0	0	0	0	0	0	0	0	0	0	0	0	0	5	0	0	0	2	3	0	0
Passeriformes	Pardalotidae	Sericornis_citreogularis	66.4021	53.2817	27.9792	15	16.9	5	0	0	0	0	0	0	0	0	0	0	0	0	1	0	1	3	0	0	0	5	0	0	0
Passeriformes	Pardalotidae	Sericornis_frontalis	53.9409	47.6125	21.0637	14.0565	13.0028	1.7	1.7	1.6	0	0	0	0	0	0	0	0	0	0	1	0	1	3	0	0	0	3.5	1.5	0	0
Passeriformes	Pardalotidae	Sericornis_humilis	58.8212	49.5275	24.4071	14.3696	18.15	2	1	1	0	0	0	1	0	0	0	0	0	0	0	0	0.5	4.5	0	0	0	5	0	0	0
Passeriformes	Pardalotidae	Sericornis_keri	57.325	44.825	22.3	14.4	11.4	5	0	0	0	0	0	0	0	0	0	0	0	0	0	0	0	5	0	0	0	4	1	0	0
Passeriformes	Pardalotidae	Sericornis_magnirostra	55.0464	43.2762	20.3143	14.7133	9.46667	5	0	0	0	0	0	0	0	0	0	0	0	0	0	0	0	5	0	0	0	0.3	4.7	0	0
Passeriformes	Ptilonorhynchidae	Sericulus_chrysocephalus	133.058	99.5417	35.575	28.65	104.169	4	0.5	0	0	0	0	0	0	0	0	0	0.5	0.5	2.5	0	0	2	0	0	0	0	5	0	0
Passeriformes	Pardalotidae	Smicrornis_brevirostris	48.2188	34.1	15.1687	7.7	5.69167	1.5	2.5	1	0	0	0	0	0	0	0	0	0	0	0	0	0.5	4.5	0	0	0	0.3	4.7	0	0
Passeriformes	Oriolidae	Sphecotheres_vieilloti	148.382	106.986	23.3767	27.4692	120.586	1.7	1.7	0	0	0	0	0	0	0	0	0	1.6	0	3.4	0.5	0.5	0.5	0	0.1	0	0.5	4.5	0	0
Passeriformes	Estrildidae	Stagonopleura_bella	56.9583	45.5738	16.7083	11.9167	13.2	1	1	1	0	1	0	1	0	0	0	0	0	0.5	0	0	4	0.5	0	0	0	1.5	3.5	0	0
Passeriformes	Estrildidae	Stagonopleura_guttata	66.7458	37.7833	16.4	11.6	18.6	0.7	2	0	0	2	0	0	0	0	0	0	0.3	0.5	0	0	4	0.5	0	0	0	4.5	0.5	0	0
Passeriformes	Estrildidae	Stagonopleura_oculata	56.2943	45.9667	17.4533	12.71	13.875	0	0	3	0	0	0	2	0	0	0	0	0	0	0	0	3	2	0	0	0	2.5	2.5	0	0
Charadriiformes	Laridae	Sterna_caspia	416.175	136.75	44.6	70.05	501.779	0	0	0	0	0	0	0	0	3	2	0	0	0	0	0	0	0	5	0	0	0	0	2.5	2.5
Charadriiformes	Laridae	Sterna_nilotica	321.425	127.333	34.1567	42.4	236.5	0	0	0	0	0	0	2	0	1.5	1.5	0	0	0	0	0	0	1.6	1.7	1.7	0	0	0	4	1
Anseriformes	Anatidae	Stictonetta_naevosa	230	67.55	44.85	52.5	936	0	0	0	0	0	0	2.5	0	2.5	0	0	0	2.5	0	0	2.5	0	0	0	0	0	0	0	5
Columbiformes	Columbidae	Stigmatopelia_chinensis	182.254	57.0208	44.95	16.2667	160.4	0	0	0	0	0	0	0	0	0	0	0	5	0	0	0	5	0	0	0	0	5	0	0	0
Charadriiformes	Glareolidae	Stiltia_isabella	39.5	84.3125	15.15	10.95	59.1667	0	0	0	0	1.5	0	0	0	0	0	3.5	0	0	0	0	0	5	0	0	0	3.5	0	1.5	0
Passeriformes	Maluridae	Stipiturus_malachurus	38.5	70.7	14.75	10	7.62373	0	0.5	0.5	0	0	0	2	2	0	0	0	0	0.5	0	0	0.5	4	0	0	0	5	0	0	0
Passeriformes	Maluridae	Stipiturus_mallee	249.633	178.972	56.5167	66.1111	6.25	0	0.5	0	0	4.5	0	0	0	0	0	0	0	0	0	0	0	5	0	0	0	5	0	0	0
Passeriformes	Maluridae	Stipiturus_ruficeps	252.139	189.363	50.975	59.1567	5	0	0	1.5	0	0	0	0	2	0	0	1.5	0	0	0	0	0	5	0	0	0	2.5	2.5	0	0
Passeriformes	Artamidae	Strepera_fuliginosa	272.422	218.148	64.2007	68.8829	343.743	3	2	0	0	0	0	0	0	0	0	0	0	0	0.8	0	0.4	1.5	0	1.5	0.8	4	1	0	0
Passeriformes	Artamidae	Strepera_graculina	149.537	138.25	25.1875	16.025	303.69	2	1.5	0	0	0	0	0	0	0	0	0	1.5	0	2	0	0	2	0	1	0	2.3	2.3	0.4	0
Passeriformes	Artamidae	Strepera_versicolor	136.2	110.125	20.5	14.125	374.563	2	2	0.5	0	0	0	0	0	0	0	0	0.5	0	1	0	0	2	0	2	0	3	2	0	0
Passeriformes	Corcoracidae	Struthidea_cinerea	144.553	147.725	39.995	26.105	134.708	1	3	1	0	0	0	0	0	0	0	0	0	0.5	0	0	2	2	0	0.5	0	4.5	0.5	0	0
Passeriformes	Sturnidae	Sturnus_vulgaris	125.415	61.205	29.3083	28.8917	79.7381	0.3	0.6	0.3	0	0	0	0	0	0	0	0	3.8	0	1.7	1.6	0	1.7	0	0	0	3	1.5	0.5	0
Coraciiformes	Halcyonidae	Syma_torotoro	77.025	60.275	14.675	39.15	39.3333	5	0	0	0	0	0	0	0	0	0	0	0	0	0	0	0	4.5	0	0.5	0	1.7	1.7	1.6	0
Anseriformes	Anatidae	Tadorna_radjah	277.8	103.25	55.2	45.95	886.5	0	0	0	0	0	0	3	0	1	1	0	0	0	0	0	1	4	0	0	0	1.5	0	0	3.5
Anseriformes	Anatidae	Tadorna_tadornoides	352.25	111.25	61.95	44.1	1425	0	0	0	0	3.5	0	0	0	1.5	0	0	0	2.5	0	0	0	2.5	0	0	0	1	0	0	4
Passeriformes	Estrildidae	Taeniopygia_bichenovii	50.8	43.1875	13.7	10.4458	8.30167	0	1	1	0	1	0	1	0	0	0	0	1	0	0	0	4	1	0	0	0	5	0	0	0
Passeriformes	Estrildidae	Taeniopygia_guttata	54.2212	33	14.02	10.25	11.5667	0.5	1.5	1.5	0	1.5	0	0	0	0	0	0	0	0.3	0	0	4.4	0.3	0	0	0	4.7	0	0.3	0
Podicipediformes	Podicipedidae	Tachybaptus_novaehollandiae	109.217	0	35.4	20.1667	148.623	0	0	0	0	0	0	2	0	3	0	0	0	0	0	0	0	2.5	2.5	0	0	0	0	0	5
Coraciiformes	Halcyonidae	Tanysiptera_sylvia	97.0714	143.65	15.675	33.785	49.315	5	0	0	0	0	0	0	0	0	0	0	0	0	0	0	0	3.3	0	1.7	0	2.5	2.5	0	0
Charadriiformes	Charadriidae	Thinornis_rubricollis	143.95	61.875	26.375	18	100	0	0	0	0	0	0	0	1	0	4	0	0	0	0	0	1	4	0	0	0	2	0	0	3
Ciconiiformes	Plataleidae	Threskiornis_molucca	373.575	125.65	96.4	170.467	1862.46	0	0	0	0	2	0	2	0	1	0	0	0	0	0	0	0	2.5	1	1	0.5	2.5	0	0	2.5
Ciconiiformes	Plataleidae	Threskiornis_spinicollis	375.45	138.35	85.9	152.175	1351.25	0	0.5	0	0	2	0	2	0	0	0.5	0	0	0	0	0	0	4.3	0.7	0	0	2.5	0.5	0	2
Coraciiformes	Halcyonidae	Todiramphus_chloris	100.319	67.6976	17.4563	53.4083	63.8	5	0	0	0	0	0	0	0	0	0	0	0	0	0	0	0	2.5	1.2	1.3	0	4.5	0	0	0.5
Coraciiformes	Halcyonidae	Todiramphus_macleayii	88.3186	56.8417	13.4875	39.5708	38.4	1.5	2.5	0	0	0	0	1	0	0	0	0	0	0	0	0	0	3	0	2	0	0	2	3	0
Coraciiformes	Halcyonidae	Todiramphus_pyrrhopygius	102.042	69.025	14.9	43.05	50.9	2	2	1	0	0	0	0	0	0	0	0	0	0	0	0	0	2	0	3	0	3.5	1.5	0	0
Coraciiformes	Halcyonidae	Todiramphus_sanctus	96.2189	63.8619	14.7821	44.0071	41.81	2.5	2.5	0	0	0	0	0	0	0	0	0	0	0	0	0	0	3	1	1	0	3	1	1	0
Passeriformes	Petroicidae	Tregellasia_capito	76.625	52.7417	20.4458	15.0292	13.8	5	0	0	0	0	0	0	0	0	0	0	0	0	0	0	0.5	4.5	0	0	0	2	3	0	0
Passeriformes	Meliphagidae	Trichodere_cockerelli	70.1083	57.9917	18.1667	20.6833	13.5375	2.5	2.5	0	0	0	0	0	0	0	0	0	0	0	0	4	0	1	0	0	0	0	5	0	0
Psittaciformes	Psittacidae	Trichoglossus_haematodus	142.978	118	17.8054	18.9571	124.093	3.5	1.5	0	0	0	0	0	0	0	0	0	0	0	1	2.5	1	0.5	0	0	0	0	5	0	0
Psittaciformes	Psittacidae	Trichoglossus_chlorolepidotus	128.3	92.9333	15.3625	15.7	84	1	2	0	0	0	1	0	0	0	0	0	1	0	1	2.5	1	0.5	0	0	0	0	5	0	0
Passeriformes	Muscicapidae	Turdus_merula	125.358	104.457	32.6845	25.8333	94.1289	0.5	0.5	1	0	0.3	0	0	0	0	0	0	2.7	0	1	0	1.5	1.5	0	1	0	3	2	0	0
Passeriformes	Muscicapidae	Turdus_philomelos	114.186	82.25	31.0375	21.6333	65.9	0	0	0	0	0	0	0	0	0	0	0	5	0	2	0	0	3	0	0	0	5	0	0	0
Turniciformes	Turnicidae	Turnix_castanotus	94.7	35.95	22.6	14.75	82.7542	2.5	2.5	0	0	0	0	0	0	0	0	0	0	0	0	0	2.5	2.5	0	0	0	5	0	0	0
Turniciformes	Turnicidae	Turnix_maculosus	78.9667	27.7333	19.2667	10.7	39.55	0	2.5	0	0	2.5	0	0	0	0	0	0	0	0	0	0	2.5	2.5	0	0	0	5	0	0	0
Turniciformes	Turnicidae	Turnix_pyrrhothorax	81.85	32.8	18.85	11.25	44.075	0	2.5	0	0	2.5	0	0	0	0	0	0	0	0	0	0	2.5	2.5	0	0	0	5	0	0	0
Turniciformes	Turnicidae	Turnix_varius	101.05	30.7017	21.5625	13.2167	92	2.5	2.5	0	0	0	0	0	0	0	0	0	0	1.2	1.3	0	1.3	1.2	0	0	0	5	0	0	0
Turniciformes	Turnicidae	Turnix_velox	80.6725	32.8	17.85	10.8	45	0	2.5	0	0	2.5	0	0	0	0	0	0	0	1.7	0	0	1.7	1.6	0	0	0	5	0	0	0
Strigiformes	Tytonidae	Tyto_alba	280.867	116.967	62.25	33.7	339.6	0	1.5	0	0	3.5	0	0	0	0	0	0	0	0	0	0	0	0.5	0	4.5	0	3.5	1.5	0	0
Strigiformes	Tytonidae	Tyto_novaehollandiae	323.29	142.614	70.1779	40.65	625.114	1	2	1	0	1	0	0	0	0	0	0	0	0	0	0	0	0	0	5	0	3	2	0	0
Strigiformes	Tytonidae	Tyto_tenebricosa	272.65	140.562	67.41	39.025	766.25	5	0	0	0	0	0	0	0	0	0	0	0	0	0	0	0	1.2	0	3.8	0	2.3	2.7	0	0
Charadriiformes	Vanellinae	Vanellus_miles	238.217	99.725	74.4	34.4667	310.333	0	0	0	0	1	0	2	0	2	0	0	0	0.5	0	0	0.5	3.5	0	0.5	0	3	0	0	2
Charadriiformes	Vanellinae	Vanellus_tricolor	192.625	79.9	47.55	22.75	184	0	0	0	2	3	0	0	0	0	0	0	0	1	0	0	1	3	0	0	0	5	0	0	0
Passeriformes	Meliphagidae	Xanthomyza_phrygia	109.38	92.8625	22.025	22	40.6925	1.5	3.5	0	0	0	0	0	0	0	0	0	0	0	0.5	2	0	2.5	0	0	0	0.5	4.5	0	0
Passeriformes	Meliphagidae	Xanthotis_flaviventer	100.49	80.675	26.2375	28.1625	35.7	4.5	0.5	0	0	0	0	0	0	0	0	0	0	0	1	1	0	3	0	0	0	0	5	0	0
Passeriformes	Meliphagidae	Xanthotis_macleayanus	82.5167	69.6917	24.5167	25.375	31.3	5	0	0	0	0	0	0	0	0	0	0	0	0	1	1	0	3	0	0	0	0	5	0	0
Passeriformes	Muscicapidae	Zoothera_heinei	121.993	88.045	28.4917	29.3458	82.325	5	0	0	0	0	0	0	0	0	0	0	0	0	0.4	0	0	4.6	0	0	0	5	0	0	0
Passeriformes	Muscicapidae	Zoothera_lunulata	132.979	111.567	32.8795	32.5342	106.589	3.7	0.5	0.5	0	0	0	0	0	0	0	0	0.3	0	0.4	0	0	4.6	0	0	0	4.7	0.3	0	0
Passeriformes	Zosteropidae	Zosterops_lateralis	59.449	44.6228	17.5767	13.7063	12.1783	1.3	1.3	1.2	0	0	0	0	0	0	0	0	1.2	0.5	1.5	0.5	0.5	2	0	0	0	1.6	1.7	1.7	0
Passeriformes	Zosteropidae	Zosterops_luteus	54.9519	40.3102	16.6017	13.3663	8.86111	4	0.7	0	0	0	0	0	0	0	0	0	0.3	0	1.25	1.25	1.25	1.25	0	0	0	0	5	0	0
